# Supplementary material for: Citation gaming induced by bibliometric evaluation: A country-level comparative analysis
Source: PLoS One. 2019 Sep 11;14(9):e0221212. doi: 10.1371/journal.pone.0221212 (PMC6739054; doi:10.1371/journal.pone.0221212)
Supplement: S1 File — Files 1-27: data for each Scopus Category; File 28 data for all the Scopus Main Categories aggregated. (ZIP) [file pone.0221212.s002.zip]

Archive with 28 entries (28 files):
- S1_File_1_ABS.csv
- S1_File_10_E.csv
- S1_File_11_EEF.csv
- S1_File_12_ENG.csv
- S1_File_13_EPS.csv
- S1_File_14_ENV.csv
- S1_File_15_HP.csv
- S1_File_16_IM.csv
- S1_File_17_MAT.csv
- S1_File_18_MED.csv
- S1_File_19_MS.csv
- S1_File_2_AH.csv
- S1_File_20_MUL.csv
- S1_File_21_NEU.csv
- S1_File_22_NUR.csv
- S1_File_23_PA.csv
- S1_File_24_PSY.csv
- S1_File_25_PTP.csv
- S1_File_26_SOC.csv
- S1_File_27_VET.csv
- S1_File_28_All_Fields.CSV
- S1_File_3_BGMB.csv
- S1_File_4_BMA.csv
- S1_File_5_CE.csv
- S1_File_6_CHEM.csv
- S1_File_7_CS.csv
- S1_File_8_DEN.csv
- S1_File_9_DS.csv
