# Supplementary material for: Citation gaming induced by bibliometric evaluation: A country-level comparative analysis
Source: PLoS One. 2019 Sep 11;14(9):e0221212. doi: 10.1371/journal.pone.0221212 (PMC6739054; doi:10.1371/journal.pone.0221212)
Supplement: S1 File — Files 1-27: data for each Scopus Category; File 28 data for all the Scopus Main Categories aggregated. (ZIP) [file pone.0221212.s002.zip › S1_File_1_ABS.csv]

Country	Acronym	Year	Year2	Inwardness	Perc_Avg3Y_Int_Collab	Indice
Belgium	BE	2000	2000	15,1079658	44,23333333	2
Belgium	BE	2001		16,82874185	47,9	3
Belgium	BE	2002		13,13804479	52,9	4
Belgium	BE	2003		14,51274153	56,3	5
Belgium	BE	2004		14,1996757	57,76666667	6
Belgium	BE	2005		15,47230267	58,93333333	7
Belgium	BE	2006		14,26141238	60,33333333	8
Belgium	BE	2007		14,36515021	62,26666667	9
Belgium	BE	2008		14,99453674	63,83333333	10
Belgium	BE	2009		16,75921882	65,43333333	11
Belgium	BE	2010		15,87066556	66,2	12
Belgium	BE	2011		15,96229128	67,86666667	13
Belgium	BE	2012		16,1406774	68,93333333	14
Belgium	BE	2013		16,98672574	69,9	15
Belgium	BE	2014		18,63637395	71,26666667	16
Belgium	BE	2015		18,66207546	71,85	17
Belgium	BE	2016	2016	19,67230008	73,2	18
Canada	CA	2000	2000	23,08404208	30,56666667	2
Canada	CA	2001		22,83710621	34,4	3
Canada	CA	2002		22,99552535	38,86666667	4
Canada	CA	2003		21,62993713	43,53333333	5
Canada	CA	2004		21,78052779	44,53333333	6
Canada	CA	2005		22,30985162	45,8	7
Canada	CA	2006		21,5175147	46,1	8
Canada	CA	2007		21,34782298	47,03333333	9
Canada	CA	2008		22,45527396	48,33333333	10
Canada	CA	2009		21,4087869	50,6	11
Canada	CA	2010		22,5489075	52,5	12
Canada	CA	2011		23,11276542	53,96666667	13
Canada	CA	2012		23,39526611	54,5	14
Canada	CA	2013		23,4625081	55,3	15
Canada	CA	2014		24,48349039	56,23333333	16
Canada	CA	2015		25,20489411	57,15	17
Canada	CA	2016	2016	26,44704901	57,8	18
France	FR	2000	2000	21,97324937	38,26666667	2
France	FR	2001		22,48545452	42,06666667	3
France	FR	2002		21,65318564	46,53333333	4
France	FR	2003		20,96699879	51,23333333	5
France	FR	2004		21,58853345	52,3	6
France	FR	2005		22,10988281	54,13333333	7
France	FR	2006		22,37356848	55,5	8
France	FR	2007		23,02827771	57,93333333	9
France	FR	2008		22,74155708	59,46666667	10
France	FR	2009		22,96654578	60,96666667	11
France	FR	2010		22,82638011	62	12
France	FR	2011		23,42826928	63,16666667	13
France	FR	2012		23,99092161	64,2	14
France	FR	2013		23,8231279	65,66666667	15
France	FR	2014		25,73716725	67,2	16
France	FR	2015		26,50220824	68,3	17
France	FR	2016	2016	26,9755606	69,2	18
Germany	DE	2000	2000	22,53440128	36,93333333	2
Germany	DE	2001		23,12897784	40,36666667	3
Germany	DE	2002		23,33767813	45	4
Germany	DE	2003		22,30704661	47,9	5
Germany	DE	2004		22,7697036	49,46666667	6
Germany	DE	2005		22,93117439	50,96666667	7
Germany	DE	2006		22,77958994	53,03333333	8
Germany	DE	2007		23,2895163	54,66666667	9
Germany	DE	2008		24,38384481	56,46666667	10
Germany	DE	2009		24,83998122	57,86666667	11
Germany	DE	2010		24,31526231	58,63333333	12
Germany	DE	2011		25,19017547	59,06666667	13
Germany	DE	2012		26,15827934	60,06666667	14
Germany	DE	2013		26,48190466	61,23333333	15
Germany	DE	2014		27,75842684	62,43333333	16
Germany	DE	2015		28,85128975	62,9	17
Germany	DE	2016	2016	30,81008952	63,2	18
Italy	IT	2000	2000	23,99019861	27,3	2
Italy	IT	2001		23,48012575	28,66666667	3
Italy	IT	2002		22,65944028	29,83333333	4
Italy	IT	2003		22,87533629	31,56666667	5
Italy	IT	2004		23,68494245	32,46666667	6
Italy	IT	2005		23,72306076	34,53333333	7
Italy	IT	2006		25,16388476	36,63333333	8
Italy	IT	2007		24,47535219	38,43333333	9
Italy	IT	2008		24,37785945	39,86666667	10
Italy	IT	2009		25,70676983	41,56666667	11
Italy	IT	2010		26,04700396	43,46666667	12
Italy	IT	2011		26,47236713	45,3	13
Italy	IT	2012		29,66365143	46,73333333	14
Italy	IT	2013		28,96787545	47,93333333	15
Italy	IT	2014		30,87247653	49,13333333	16
Italy	IT	2015		33,46737867	49,4	17
Italy	IT	2016	2016	35,34174125	50,2	18
Japan	JP	2000	2000	26,73032407	19,13333333	2
Japan	JP	2001		27,03546099	21,43333333	3
Japan	JP	2002		25,89097907	24,16666667	4
Japan	JP	2003		25,31825456	26,96666667	5
Japan	JP	2004		24,69539289	28	6
Japan	JP	2005		24,88452621	28,9	7
Japan	JP	2006		23,19814919	30	8
Japan	JP	2007		22,0297577	30,86666667	9
Japan	JP	2008		25,06120151	32,26666667	10
Japan	JP	2009		25,14754756	33,66666667	11
Japan	JP	2010		25,23651319	35,4	12
Japan	JP	2011		21,88467617	36	13
Japan	JP	2012		25,37607006	36,26666667	14
Japan	JP	2013		22,87046234	36,66666667	15
Japan	JP	2014		27,52001956	37,3	16
Japan	JP	2015		28,41938484	38	17
Japan	JP	2016	2016	27,51026694	37,7	18
Netherlands	NL	2000	2000	13,85671386	44,5	2
Netherlands	NL	2001		14,52600417	47,26666667	3
Netherlands	NL	2002		13,80125437	52,6	4
Netherlands	NL	2003		13,99670091	57,16666667	5
Netherlands	NL	2004		13,56487908	59,46666667	6
Netherlands	NL	2005		15,15523542	60,83333333	7
Netherlands	NL	2006		15,14197267	62,43333333	8
Netherlands	NL	2007		15,11741163	64,2	9
Netherlands	NL	2008		16,69402637	65	10
Netherlands	NL	2009		16,71990909	66,6	11
Netherlands	NL	2010		16,32114281	66,8	12
Netherlands	NL	2011		17,58316237	67,63333333	13
Netherlands	NL	2012		17,59919139	67,83333333	14
Netherlands	NL	2013		18,13599016	68,86666667	15
Netherlands	NL	2014		19,63797948	70,03333333	16
Netherlands	NL	2015		20,69294051	70,85	17
Netherlands	NL	2016	2016	21,61900572	72,1	18
Sweden	SE	2000	2000	15,62740672	41,16666667	2
Sweden	SE	2001		17,19434546	45,26666667	3
Sweden	SE	2002		14,85742518	49,86666667	4
Sweden	SE	2003		14,37719268	53,06666667	5
Sweden	SE	2004		14,14212249	54,5	6
Sweden	SE	2005		14,39851307	56,63333333	7
Sweden	SE	2006		13,67381792	59,63333333	8
Sweden	SE	2007		15,50340188	61,03333333	9
Sweden	SE	2008		15,2860479	63,33333333	10
Sweden	SE	2009		15,29813665	64,8	11
Sweden	SE	2010		15,14376835	66,66666667	12
Sweden	SE	2011		17,01528613	67,56666667	13
Sweden	SE	2012		16,18485718	68,6	14
Sweden	SE	2013		17,1914858	69,63333333	15
Sweden	SE	2014		18,98516694	71,06666667	16
Sweden	SE	2015		20,03338041	71,8	17
Sweden	SE	2016	2016	20,92349061	72,9	18
Switzerland	CH	2000	2000	13,37193032	45,76666667	2
Switzerland	CH	2001		12,60148976	50	3
Switzerland	CH	2002		12,5122493	56,03333333	4
Switzerland	CH	2003		12,27113144	60,5	5
Switzerland	CH	2004		11,26508495	61,3	6
Switzerland	CH	2005		13,20504493	63,43333333	7
Switzerland	CH	2006		13,32068093	64,96666667	8
Switzerland	CH	2007		13,50813105	67,3	9
Switzerland	CH	2008		13,32856135	68,76666667	10
Switzerland	CH	2009		14,93780009	70,53333333	11
Switzerland	CH	2010		13,85507769	71,5	12
Switzerland	CH	2011		15,91515993	72,73333333	13
Switzerland	CH	2012		15,55127588	74	14
Switzerland	CH	2013		16,29467906	75,16666667	15
Switzerland	CH	2014		17,62214064	76,1	16
Switzerland	CH	2015		18,63429511	76,05	17
Switzerland	CH	2016	2016	20,05674629	76,9	18
United Kingdom	GB	2000	2000	20,40803297	38,56666667	2
United Kingdom	GB	2001		21,24088462	42,26666667	3
United Kingdom	GB	2002		20,29938918	47,33333333	4
United Kingdom	GB	2003		20,49310776	52,43333333	5
United Kingdom	GB	2004		20,89333129	54,5	6
United Kingdom	GB	2005		21,30090681	56,5	7
United Kingdom	GB	2006		22,32255984	57,93333333	8
United Kingdom	GB	2007		22,75334239	59,93333333	9
United Kingdom	GB	2008		22,8276206	61,56666667	10
United Kingdom	GB	2009		23,51139797	63,23333333	11
United Kingdom	GB	2010		23,56821925	64,66666667	12
United Kingdom	GB	2011		24,02613229	66,36666667	13
United Kingdom	GB	2012		25,17675693	67,6	14
United Kingdom	GB	2013		25,67998534	68,56666667	15
United Kingdom	GB	2014		26,91170423	69,46666667	16
United Kingdom	GB	2015		27,74944016	70,1	17
United Kingdom	GB	2016	2016	28,84256061	71	18
United States	US	2000	2000	43,84408637	21,06666667	2
United States	US	2001		45,11803759	23,23333333	3
United States	US	2002		44,40859292	26,4	4
United States	US	2003		44,83802736	29,16666667	5
United States	US	2004		44,16690637	30,26666667	6
United States	US	2005		45,01155194	31,53333333	7
United States	US	2006		44,97240579	33,16666667	8
United States	US	2007		44,56373899	34,63333333	9
United States	US	2008		45,84829579	36,06666667	10
United States	US	2009		46,2866747	37,86666667	11
United States	US	2010		46,33686039	39,5	12
United States	US	2011		45,89501631	41,26666667	13
United States	US	2012		46,83254473	42,66666667	14
United States	US	2013		46,69129244	44,03333333	15
United States	US	2014		47,86085917	45,1	16
United States	US	2015		48,79081529	45,55	17
United States	US	2016	2016	49,21809107	45,9	18
