# Supplementary material for: Citation gaming induced by bibliometric evaluation: A country-level comparative analysis
Source: PLoS One. 2019 Sep 11;14(9):e0221212. doi: 10.1371/journal.pone.0221212 (PMC6739054; doi:10.1371/journal.pone.0221212)
Supplement: S1 File — Files 1-27: data for each Scopus Category; File 28 data for all the Scopus Main Categories aggregated. (ZIP) [file pone.0221212.s002.zip › S1_File_10_E.csv]

Country	Acronym	Year	Year2	Inwardness	Perc_Avg3Y_Int_Collab	Indice
Belgium	BE	2000	2000	18,19464034	46,63333333	2
Belgium	BE	2001		16,78939617	46,66666667	3
Belgium	BE	2002		13,22688275	49,5	4
Belgium	BE	2003		11,18093174	50,3	5
Belgium	BE	2004		15,06355932	52,96666667	6
Belgium	BE	2005		13,55932203	55,2	7
Belgium	BE	2006		15,43340381	54,66666667	8
Belgium	BE	2007		13,3033066	53,63333333	9
Belgium	BE	2008		15,11234226	53,63333333	10
Belgium	BE	2009		14,58731276	55,03333333	11
Belgium	BE	2010		12,24176199	57,73333333	12
Belgium	BE	2011		14,71710975	57,46666667	13
Belgium	BE	2012		17,27513767	58,8	14
Belgium	BE	2013		15,98468849	59,5	15
Belgium	BE	2014		15,73777065	62,16666667	16
Belgium	BE	2015		17,40356531	62,3	17
Belgium	BE	2016	2016	16,33908477	64,2	18
Canada	CA	2000	2000	15,37965501	35,63333333	2
Canada	CA	2001		16,84127816	33,5	3
Canada	CA	2002		16,01263201	34,86666667	4
Canada	CA	2003		16,62741404	36,9	5
Canada	CA	2004		15,4945094	37,16666667	6
Canada	CA	2005		17,82937442	37,33333333	7
Canada	CA	2006		15,55862988	36,96666667	8
Canada	CA	2007		16,6643026	36,53333333	9
Canada	CA	2008		18,44973386	35,26666667	10
Canada	CA	2009		18,72985825	35,13333333	11
Canada	CA	2010		16,8748599	35,16666667	12
Canada	CA	2011		18,27878692	36,56666667	13
Canada	CA	2012		20,23843097	38,66666667	14
Canada	CA	2013		19,63253607	41,1	15
Canada	CA	2014		21,90821321	43,4	16
Canada	CA	2015		22,42304339	43,9	17
Canada	CA	2016	2016	22,42982339	45,9	18
France	FR	2000	2000	24,21433833	38,4	2
France	FR	2001		21,98678862	39,66666667	3
France	FR	2002		20,542258	41,96666667	4
France	FR	2003		21,59314078	43,36666667	5
France	FR	2004		21,49853329	41,06666667	6
France	FR	2005		25,60146085	42,46666667	7
France	FR	2006		23,60094918	41,93333333	8
France	FR	2007		20,85959588	43,7	9
France	FR	2008		23,24877593	43,43333333	10
France	FR	2009		24,28090814	46,9	11
France	FR	2010		23,16451106	48,46666667	12
France	FR	2011		22,38974038	50	13
France	FR	2012		23,30549913	50,93333333	14
France	FR	2013		24,30010644	53,4	15
France	FR	2014		22,85883381	55,53333333	16
France	FR	2015		24,15156007	55,95	17
France	FR	2016	2016	22,74306513	56,8	18
Germany	DE	2000	2000	21,11752998	32,9	2
Germany	DE	2001		28,0825342	34	3
Germany	DE	2002		22,56135446	34,06666667	4
Germany	DE	2003		20,1660401	35,06666667	5
Germany	DE	2004		19,13394401	34,6	6
Germany	DE	2005		24,73046719	37,6	7
Germany	DE	2006		21,72245585	38,66666667	8
Germany	DE	2007		22,01789264	40,93333333	9
Germany	DE	2008		22,79459928	40,2	10
Germany	DE	2009		25,18410555	40,86666667	11
Germany	DE	2010		23,55794389	41,3	12
Germany	DE	2011		25,82799145	42,26666667	13
Germany	DE	2012		24,35955764	42,9	14
Germany	DE	2013		26,74969275	44	15
Germany	DE	2014		27,07224061	44,66666667	16
Germany	DE	2015		28,29573529	45,05	17
Germany	DE	2016	2016	29,56483126	44,8	18
Italy	IT	2000	2000	21,07119032	32,6	2
Italy	IT	2001		21,10356669	34,13333333	3
Italy	IT	2002		18,33354567	35,4	4
Italy	IT	2003		25,10389519	36,7	5
Italy	IT	2004		23,57120402	36,43333333	6
Italy	IT	2005		22,8870242	36,5	7
Italy	IT	2006		27,17654009	34,8	8
Italy	IT	2007		23,8684849	35,26666667	9
Italy	IT	2008		22,88834631	35,06666667	10
Italy	IT	2009		23,5954416	36,23333333	11
Italy	IT	2010		24,33098489	37,66666667	12
Italy	IT	2011		25,9349678	39,8	13
Italy	IT	2012		27,60560362	39,96666667	14
Italy	IT	2013		29,44378571	39,3	15
Italy	IT	2014		29,19455235	39,33333333	16
Italy	IT	2015		31,81145925	39	17
Italy	IT	2016	2016	31,93480716	41,7	18
Japan	JP	2000	2000	27,78298644	16,63333333	2
Japan	JP	2001		26,94462672	16,06666667	3
Japan	JP	2002		29,91912487	16,93333333	4
Japan	JP	2003		26,81145162	18,63333333	5
Japan	JP	2004		28,59553541	18,9	6
Japan	JP	2005		28,11016387	20,1	7
Japan	JP	2006		26,03500167	20,5	8
Japan	JP	2007		26,34738827	20,3	9
Japan	JP	2008		26,70999924	20,06666667	10
Japan	JP	2009		27,71644094	20,36666667	11
Japan	JP	2010		27,1973466	22,03333333	12
Japan	JP	2011		27,13884864	23,4	13
Japan	JP	2012		26,89625765	25,53333333	14
Japan	JP	2013		28,02436158	26,66666667	15
Japan	JP	2014		27,02183451	28,1	16
Japan	JP	2015		27,65889898	28,05	17
Japan	JP	2016	2016	24,91562199	29,4	18
Netherlands	NL	2000	2000	10,90220479	45,2	2
Netherlands	NL	2001		12,8278565	46,06666667	3
Netherlands	NL	2002		9,969931951	48,36666667	4
Netherlands	NL	2003		8,204914619	50,6	5
Netherlands	NL	2004		13,79237063	49,23333333	6
Netherlands	NL	2005		10,79717457	49,06666667	7
Netherlands	NL	2006		12,61820668	47,16666667	8
Netherlands	NL	2007		11,55714226	47,2	9
Netherlands	NL	2008		12,52410336	48,4	10
Netherlands	NL	2009		13,19620891	47,93333333	11
Netherlands	NL	2010		15,94775065	49,3	12
Netherlands	NL	2011		15,54442136	50,36666667	13
Netherlands	NL	2012		16,23879761	53,73333333	14
Netherlands	NL	2013		16,65413534	56,3	15
Netherlands	NL	2014		17,85122077	58,53333333	16
Netherlands	NL	2015		18,16019952	59,6	17
Netherlands	NL	2016	2016	19,05640485	60,4	18
Sweden	SE	2000	2000	13,03224572	36,93333333	2
Sweden	SE	2001		12,06260481	39	3
Sweden	SE	2002		11,78315773	38,5	4
Sweden	SE	2003		14,50039547	38,63333333	5
Sweden	SE	2004		15,2412178	38,63333333	6
Sweden	SE	2005		16,8130053	40,83333333	7
Sweden	SE	2006		14,19763466	43,1	8
Sweden	SE	2007		13,48416774	45,23333333	9
Sweden	SE	2008		15,78760853	47,73333333	10
Sweden	SE	2009		16,39095297	49,06666667	11
Sweden	SE	2010		17,03696517	50,5	12
Sweden	SE	2011		17,52974108	49,56666667	13
Sweden	SE	2012		20,42485583	50,4	14
Sweden	SE	2013		19,63912983	52,9	15
Sweden	SE	2014		19,48468543	55,36666667	16
Sweden	SE	2015		20,24115559	56,55	17
Sweden	SE	2016	2016	20,55190744	56,9	18
Switzerland	CH	2000	2000	13,13996496	54,83333333	2
Switzerland	CH	2001		13,71629543	54,03333333	3
Switzerland	CH	2002		15,16736402	55,06666667	4
Switzerland	CH	2003		12,66544711	54,86666667	5
Switzerland	CH	2004		14,82563999	55,66666667	6
Switzerland	CH	2005		16,38467522	55,26666667	7
Switzerland	CH	2006		17,64705882	55,36666667	8
Switzerland	CH	2007		12,60814518	56,4	9
Switzerland	CH	2008		15,93730494	54,9	10
Switzerland	CH	2009		15,77498825	54,36666667	11
Switzerland	CH	2010		14,72839688	53,03333333	12
Switzerland	CH	2011		14,72742067	53,93333333	13
Switzerland	CH	2012		15,6361097	57,2	14
Switzerland	CH	2013		15,90158829	59,26666667	15
Switzerland	CH	2014		16,40973923	61,43333333	16
Switzerland	CH	2015		17,34637641	60,75	17
Switzerland	CH	2016	2016	16,81664328	61,5	18
United Kingdom	GB	2000	2000	17,60405788	32,43333333	2
United Kingdom	GB	2001		18,21400952	34,66666667	3
United Kingdom	GB	2002		18,14006453	38,2	4
United Kingdom	GB	2003		19,46376486	42,13333333	5
United Kingdom	GB	2004		18,12141075	42,53333333	6
United Kingdom	GB	2005		20,87969859	43,83333333	7
United Kingdom	GB	2006		19,18157326	43,16666667	8
United Kingdom	GB	2007		19,10535191	43,93333333	9
United Kingdom	GB	2008		20,29948894	44,43333333	10
United Kingdom	GB	2009		21,46488863	45,23333333	11
United Kingdom	GB	2010		19,81256818	45,2	12
United Kingdom	GB	2011		19,80247001	45,96666667	13
United Kingdom	GB	2012		21,49855286	47,76666667	14
United Kingdom	GB	2013		22,5829714	50,63333333	15
United Kingdom	GB	2014		22,08242006	53,16666667	16
United Kingdom	GB	2015		24,67386555	53,85	17
United Kingdom	GB	2016	2016	24,14963343	55,7	18
United States	US	2000	2000	33,48987459	20	2
United States	US	2001		34,12885364	19,56666667	3
United States	US	2002		33,62523205	20,33333333	4
United States	US	2003		35,36109837	21,1	5
United States	US	2004		33,46453942	21,26666667	6
United States	US	2005		33,71313575	24,63333333	7
United States	US	2006		34,67422096	25,73333333	8
United States	US	2007		33,15334077	26,13333333	9
United States	US	2008		33,22225119	23,93333333	10
United States	US	2009		36,63055797	23,13333333	11
United States	US	2010		35,86988532	23,96666667	12
United States	US	2011		35,35527746	25,56666667	13
United States	US	2012		36,43751468	27,46666667	14
United States	US	2013		36,10037749	30,03333333	15
United States	US	2014		35,61702605	32,2	16
United States	US	2015		36,43973352	33,6	17
United States	US	2016	2016	38,13751773	34,6	18
