# Supplementary material for: Citation gaming induced by bibliometric evaluation: A country-level comparative analysis
Source: PLoS One. 2019 Sep 11;14(9):e0221212. doi: 10.1371/journal.pone.0221212 (PMC6739054; doi:10.1371/journal.pone.0221212)
Supplement: S1 File — Files 1-27: data for each Scopus Category; File 28 data for all the Scopus Main Categories aggregated. (ZIP) [file pone.0221212.s002.zip › S1_File_11_EEF.csv]

Country	Acronym	Year	Year2	Inwardness	Perc_Avg3Y_Int_Collab	Indice
Belgium	BE	2000	2000	12,97940676	44,33333333	2
Belgium	BE	2001		10,98765432	44,03333333	3
Belgium	BE	2002		11,8191575	47,6	4
Belgium	BE	2003		9,375	50,93333333	5
Belgium	BE	2004		9,971663743	52,26666667	6
Belgium	BE	2005		11,18644068	54,23333333	7
Belgium	BE	2006		10,40367575	55,43333333	8
Belgium	BE	2007		10,29187247	55,6	9
Belgium	BE	2008		11,26912303	55,1	10
Belgium	BE	2009		11,33498854	54,36666667	11
Belgium	BE	2010		10,59460821	55,93333333	12
Belgium	BE	2011		13,29130211	56,56666667	13
Belgium	BE	2012		11,57839401	59,26666667	14
Belgium	BE	2013		12,85797779	60,3	15
Belgium	BE	2014		12,85797779	60,8	16
Belgium	BE	2015		15,27007299	60	17
Belgium	BE	2016	2016	15,62853907	58,9	18
Canada	CA	2000	2000	14,65407663	34,43333333	2
Canada	CA	2001		13,1248461	35,96666667	3
Canada	CA	2002		12,7312241	38,33333333	4
Canada	CA	2003		13,25680138	41,03333333	5
Canada	CA	2004		12,63783351	42,66666667	6
Canada	CA	2005		13,91381369	43,36666667	7
Canada	CA	2006		13,61460864	43,73333333	8
Canada	CA	2007		14,01398696	44,96666667	9
Canada	CA	2008		13,38720906	46,5	10
Canada	CA	2009		13,95108754	48,33333333	11
Canada	CA	2010		14,07151096	50,23333333	12
Canada	CA	2011		14,92652395	52,26666667	13
Canada	CA	2012		14,28945759	53,73333333	14
Canada	CA	2013		15,9289202	53	15
Canada	CA	2014		15,9289202	53,56666667	16
Canada	CA	2015		18,0630995	53,35	17
Canada	CA	2016	2016	22,57097161	56,5	18
France	FR	2000	2000	13,48567992	27,56666667	2
France	FR	2001		15,9109462	27	3
France	FR	2002		16,09179416	30,03333333	4
France	FR	2003		14,47607132	31,33333333	5
France	FR	2004		15,33829647	32,93333333	6
France	FR	2005		16,71516915	33,33333333	7
France	FR	2006		15,72665822	35,3	8
France	FR	2007		17,54215933	35,5	9
France	FR	2008		16,42486411	35,66666667	10
France	FR	2009		17,46117555	36,43333333	11
France	FR	2010		18,05874713	37,16666667	12
France	FR	2011		19,01018601	39	13
France	FR	2012		19,80872684	39,96666667	14
France	FR	2013		19,45337621	40,13333333	15
France	FR	2014		19,45337621	41,3	16
France	FR	2015		21,07932644	41,05	17
France	FR	2016	2016	22,55278311	43,5	18
Germany	DE	2000	2000	19,59033977	24,96666667	2
Germany	DE	2001		16,90821256	27,83333333	3
Germany	DE	2002		19,31248239	30,36666667	4
Germany	DE	2003		20,72572736	34,66666667	5
Germany	DE	2004		18,22845867	35,4	6
Germany	DE	2005		21,04321799	37,33333333	7
Germany	DE	2006		21,37316006	38,03333333	8
Germany	DE	2007		20,48804227	40,7	9
Germany	DE	2008		22,13422972	41,36666667	10
Germany	DE	2009		22,97253918	41,63333333	11
Germany	DE	2010		24,67792998	41,86666667	12
Germany	DE	2011		25,23921569	41,86666667	13
Germany	DE	2012		24,87976323	42,3	14
Germany	DE	2013		26,91198011	43,13333333	15
Germany	DE	2014		26,91198011	43,8	16
Germany	DE	2015		27,50647933	44,9	17
Germany	DE	2016	2016	30,73646452	44,1	18
Italy	IT	2000	2000	19,41185433	29,76666667	2
Italy	IT	2001		17,20191132	29,06666667	3
Italy	IT	2002		15,998446	30,83333333	4
Italy	IT	2003		18,73638344	32,96666667	5
Italy	IT	2004		18,48624168	35,4	6
Italy	IT	2005		17,98421529	36,83333333	7
Italy	IT	2006		19,64762753	38,06666667	8
Italy	IT	2007		21,05326657	36,76666667	9
Italy	IT	2008		21,1255367	36,76666667	10
Italy	IT	2009		21,49649083	37,23333333	11
Italy	IT	2010		21,60421871	37,93333333	12
Italy	IT	2011		24,63302752	38,03333333	13
Italy	IT	2012		25,74519231	38,76666667	14
Italy	IT	2013		29,1680729	40,43333333	15
Italy	IT	2014		29,1680729	42,5	16
Italy	IT	2015		28,95974309	43,1	17
Italy	IT	2016	2016	32,19352492	43,6	18
Japan	JP	2000	2000	6,134873556	21,06666667	2
Japan	JP	2001		20,83448466	25,2	3
Japan	JP	2002		24,29268293	24,26666667	4
Japan	JP	2003		20,21253524	24,96666667	5
Japan	JP	2004		19,36367467	24,26666667	6
Japan	JP	2005		20,07507753	23,93333333	7
Japan	JP	2006		22,45904016	24,4	8
Japan	JP	2007		21,72553923	24,73333333	9
Japan	JP	2008		22,3503161	25,03333333	10
Japan	JP	2009		20,09611184	26,46666667	11
Japan	JP	2010		23,67309458	27,5	12
Japan	JP	2011		22,94213529	29,23333333	13
Japan	JP	2012		23,96465084	29,53333333	14
Japan	JP	2013		24,67243511	31,4	15
Japan	JP	2014		24,67243511	31,76666667	16
Japan	JP	2015		26,59323367	32,6	17
Japan	JP	2016	2016	28,55051245	30,7	18
Netherlands	NL	2000	2000	11,46390374	32,83333333	2
Netherlands	NL	2001		14,00995426	35,23333333	3
Netherlands	NL	2002		12,40814613	36,43333333	4
Netherlands	NL	2003		12,28830248	39,8	5
Netherlands	NL	2004		12,79242064	41,63333333	6
Netherlands	NL	2005		13,54135878	44,73333333	7
Netherlands	NL	2006		13,7619219	46	8
Netherlands	NL	2007		13,75580256	48	9
Netherlands	NL	2008		12,68803139	49,73333333	10
Netherlands	NL	2009		14,26117558	51,23333333	11
Netherlands	NL	2010		14,16662891	52,53333333	12
Netherlands	NL	2011		14,28364479	54,06666667	13
Netherlands	NL	2012		14,23112615	55,2	14
Netherlands	NL	2013		16,12929163	56,16666667	15
Netherlands	NL	2014		16,12929163	57,26666667	16
Netherlands	NL	2015		17,02786378	58,05	17
Netherlands	NL	2016	2016	18,98010519	58,7	18
Sweden	SE	2000	2000	9,364717793	29,5	2
Sweden	SE	2001		10,95060578	31,4	3
Sweden	SE	2002		10,88410556	31,3	4
Sweden	SE	2003		11,23698996	31,73333333	5
Sweden	SE	2004		12,92766065	32,7	6
Sweden	SE	2005		11,69350703	34,86666667	7
Sweden	SE	2006		12,03162227	37,33333333	8
Sweden	SE	2007		12,40839019	40,63333333	9
Sweden	SE	2008		13,8804265	40,83333333	10
Sweden	SE	2009		13,15147821	41,63333333	11
Sweden	SE	2010		14,52104254	41,56666667	12
Sweden	SE	2011		17,17630437	45,53333333	13
Sweden	SE	2012		16,0467076	47,7	14
Sweden	SE	2013		16,47994804	49,2	15
Sweden	SE	2014		16,47994804	50,1	16
Sweden	SE	2015		19,08070551	50,05	17
Sweden	SE	2016	2016	20,09744214	51,9	18
Switzerland	CH	2000	2000	6,385696041	34,26666667	2
Switzerland	CH	2001		7,025151778	36,86666667	3
Switzerland	CH	2002		8,993766696	41	4
Switzerland	CH	2003		7,276887872	45	5
Switzerland	CH	2004		8,033946252	46,53333333	6
Switzerland	CH	2005		7,435922425	47,03333333	7
Switzerland	CH	2006		9,684813754	49,13333333	8
Switzerland	CH	2007		9,61473755	49,66666667	9
Switzerland	CH	2008		8,429715302	53,86666667	10
Switzerland	CH	2009		10,2677388	53,23333333	11
Switzerland	CH	2010		9,51897019	56,33333333	12
Switzerland	CH	2011		11,76048119	56,96666667	13
Switzerland	CH	2012		11,51515152	59,1	14
Switzerland	CH	2013		13,97694524	59,76666667	15
Switzerland	CH	2014		13,97694524	60,1	16
Switzerland	CH	2015		15,29533144	61,1	17
Switzerland	CH	2016	2016	16,01963409	61,4	18
United Kingdom	GB	2000	2000	25,90735913	27,36666667	2
United Kingdom	GB	2001		22,17736727	30,13333333	3
United Kingdom	GB	2002		24,93405119	32,83333333	4
United Kingdom	GB	2003		23,87962643	35,6	5
United Kingdom	GB	2004		23,30660733	37,03333333	6
United Kingdom	GB	2005		23,70615225	38,06666667	7
United Kingdom	GB	2006		23,19594102	40,5	8
United Kingdom	GB	2007		23,02684046	42,06666667	9
United Kingdom	GB	2008		24,83703988	42,63333333	10
United Kingdom	GB	2009		24,29061755	43,7	11
United Kingdom	GB	2010		25,78206296	45,56666667	12
United Kingdom	GB	2011		25,45233523	48	13
United Kingdom	GB	2012		25,18402413	49,9	14
United Kingdom	GB	2013		26,88381275	50,76666667	15
United Kingdom	GB	2014		26,88381275	52,13333333	16
United Kingdom	GB	2015		27,3102778	52,45	17
United Kingdom	GB	2016	2016	29,53407778	53,7	18
United States	US	2000	2000	40,72171175	16,53333333	2
United States	US	2001		41,79175698	17,76666667	3
United States	US	2002		41,38916083	19,63333333	4
United States	US	2003		41,42844834	21,16666667	5
United States	US	2004		42,85876609	22,33333333	6
United States	US	2005		42,12793508	23,1	7
United States	US	2006		42,45834121	24,5	8
United States	US	2007		43,05189827	25,1	9
United States	US	2008		42,43059676	26	10
United States	US	2009		43,19665381	26,63333333	11
United States	US	2010		43,64453099	28,5	12
United States	US	2011		43,74790053	30,43333333	13
United States	US	2012		43,09314932	32,16666667	14
United States	US	2013		44,44951086	33	15
United States	US	2014		44,44951086	33,93333333	16
United States	US	2015		44,98492525	34,65	17
United States	US	2016	2016	45,63276552	35,6	18
