# Supplementary material for: Citation gaming induced by bibliometric evaluation: A country-level comparative analysis
Source: PLoS One. 2019 Sep 11;14(9):e0221212. doi: 10.1371/journal.pone.0221212 (PMC6739054; doi:10.1371/journal.pone.0221212)
Supplement: S1 File — Files 1-27: data for each Scopus Category; File 28 data for all the Scopus Main Categories aggregated. (ZIP) [file pone.0221212.s002.zip › S1_File_12_ENG.csv]

Country	Acronym	Year	Year2	Inwardness	Perc_Avg3Y_Int_Collab	Indice
Belgium	BE	2000	2000	11,5102801	37	2
Belgium	BE	2001		14,47187173	41,13333333	3
Belgium	BE	2002		14,1602759	45,93333333	4
Belgium	BE	2003		13,73304106	48,33333333	5
Belgium	BE	2004		15,09506328	48,96666667	6
Belgium	BE	2005		14,54222639	49,03333333	7
Belgium	BE	2006		16,62173142	50,03333333	8
Belgium	BE	2007		16,10269576	50,06666667	9
Belgium	BE	2008		15,17389651	50,76666667	10
Belgium	BE	2009		17,63063049	51,16666667	11
Belgium	BE	2010		17,63285024	52,4	12
Belgium	BE	2011		18,46200639	53,26666667	13
Belgium	BE	2012		19,70244222	54,9	14
Belgium	BE	2013		20,01530482	56,8	15
Belgium	BE	2014		20,68523562	58,16666667	16
Belgium	BE	2015		22,81464048	58,7	17
Belgium	BE	2016	2016	23,8986063	58,4	18
Canada	CA	2000	2000	17,48809209	27,33333333	2
Canada	CA	2001		17,39123089	29,63333333	3
Canada	CA	2002		17,48454859	31,2	4
Canada	CA	2003		17,77455682	32,23333333	5
Canada	CA	2004		17,77113158	32,73333333	6
Canada	CA	2005		17,14935409	34,43333333	7
Canada	CA	2006		17,0056741	36,3	8
Canada	CA	2007		17,12377163	37	9
Canada	CA	2008		17,65943031	37,6	10
Canada	CA	2009		18,24011003	38,03333333	11
Canada	CA	2010		18,79884603	39,03333333	12
Canada	CA	2011		18,94991948	39,9	13
Canada	CA	2012		20,164287	41,7	14
Canada	CA	2013		20,90947668	43,33333333	15
Canada	CA	2014		21,64711002	45,06666667	16
Canada	CA	2015		23,15022031	45,7	17
Canada	CA	2016	2016	23,85465141	46,5	18
France	FR	2000	2000	22,91482345	32,7	2
France	FR	2001		24,90798874	34,5	3
France	FR	2002		24,7293377	37,13333333	4
France	FR	2003		23,58735927	38,66666667	5
France	FR	2004		25,00480893	39,3	6
France	FR	2005		22,93873709	39,8	7
France	FR	2006		24,90901412	40,66666667	8
France	FR	2007		25,60348166	41,73333333	9
France	FR	2008		24,84590602	42,9	10
France	FR	2009		25,56716843	44,06666667	11
France	FR	2010		25,79544629	44,66666667	12
France	FR	2011		25,39101513	45,8	13
France	FR	2012		27,43869326	47,46666667	14
France	FR	2013		26,73756193	49,3	15
France	FR	2014		27,76031875	51,5	16
France	FR	2015		28,44462774	52,4	17
France	FR	2016	2016	29,10928073	54,3	18
Germany	DE	2000	2000	22,31934822	26,9	2
Germany	DE	2001		22,4526019	28,96666667	3
Germany	DE	2002		22,29717106	31,46666667	4
Germany	DE	2003		21,22814731	32,53333333	5
Germany	DE	2004		22,53120657	32,86666667	6
Germany	DE	2005		23,60755258	33,2	7
Germany	DE	2006		24,25849089	33,76666667	8
Germany	DE	2007		24,46413677	34,2	9
Germany	DE	2008		25,89490876	35	10
Germany	DE	2009		26,36155969	35,66666667	11
Germany	DE	2010		26,45987943	35,86666667	12
Germany	DE	2011		27,60103241	36,56666667	13
Germany	DE	2012		29,03500469	37,5	14
Germany	DE	2013		29,85379522	38,7	15
Germany	DE	2014		30,55180865	39,43333333	16
Germany	DE	2015		32,16686853	39,85	17
Germany	DE	2016	2016	34,29536919	40,5	18
Italy	IT	2000	2000	21,7019914	25,86666667	2
Italy	IT	2001		23,412253	27,4	3
Italy	IT	2002		22,91049425	30,16666667	4
Italy	IT	2003		23,86374021	31,66666667	5
Italy	IT	2004		23,92522497	32,8	6
Italy	IT	2005		23,44665885	33,9	7
Italy	IT	2006		24,49789397	34,86666667	8
Italy	IT	2007		25,19580694	35	9
Italy	IT	2008		26,76367787	35,13333333	10
Italy	IT	2009		27,16407495	35,96666667	11
Italy	IT	2010		27,82123482	37,03333333	12
Italy	IT	2011		30,76723158	37,6	13
Italy	IT	2012		32,94527475	38,16666667	14
Italy	IT	2013		34,93303242	38,86666667	15
Italy	IT	2014		35,04560848	40,33333333	16
Italy	IT	2015		36,40280266	40,9	17
Italy	IT	2016	2016	39,44228464	42,1	18
Japan	JP	2000	2000	30,84257251	12,73333333	2
Japan	JP	2001		30,20675643	13,66666667	3
Japan	JP	2002		30,37966323	14,86666667	4
Japan	JP	2003		31,7613375	15,53333333	5
Japan	JP	2004		31,74432787	15,8	6
Japan	JP	2005		30,87735096	16,66666667	7
Japan	JP	2006		30,94444705	17,33333333	8
Japan	JP	2007		31,65572105	17,7	9
Japan	JP	2008		32,61086776	17,53333333	10
Japan	JP	2009		32,25850856	17,76666667	11
Japan	JP	2010		32,51240675	18,43333333	12
Japan	JP	2011		32,23612835	19	13
Japan	JP	2012		34,62377432	20,06666667	14
Japan	JP	2013		35,08088988	21,1	15
Japan	JP	2014		34,60316556	22,53333333	16
Japan	JP	2015		35,41648766	23	17
Japan	JP	2016	2016	36,34627626	23,6	18
Netherlands	NL	2000	2000	14,19580209	36,43333333	2
Netherlands	NL	2001		14,42640405	38,8	3
Netherlands	NL	2002		14,18889949	42,63333333	4
Netherlands	NL	2003		12,89104831	44,1	5
Netherlands	NL	2004		15,19997292	45,5	6
Netherlands	NL	2005		15,80772327	45,23333333	7
Netherlands	NL	2006		15,18384068	46,1	8
Netherlands	NL	2007		14,94245295	45,46666667	9
Netherlands	NL	2008		15,82289628	46,36666667	10
Netherlands	NL	2009		16,81917378	47,33333333	11
Netherlands	NL	2010		16,89549995	49	12
Netherlands	NL	2011		17,93715562	50,03333333	13
Netherlands	NL	2012		18,44782505	51,66666667	14
Netherlands	NL	2013		18,90351527	53,5	15
Netherlands	NL	2014		20,79852886	55,66666667	16
Netherlands	NL	2015		20,97169429	56,8	17
Netherlands	NL	2016	2016	23,51613292	57,8	18
Sweden	SE	2000	2000	13,54726582	29,23333333	2
Sweden	SE	2001		13,06564691	31,9	3
Sweden	SE	2002		13,7489629	34,06666667	4
Sweden	SE	2003		13,21477895	36,2	5
Sweden	SE	2004		14,88917036	37,9	6
Sweden	SE	2005		15,02885807	40,66666667	7
Sweden	SE	2006		15,16418174	42,7	8
Sweden	SE	2007		15,3100804	43,96666667	9
Sweden	SE	2008		16,93458194	44,76666667	10
Sweden	SE	2009		17,83653163	45,73333333	11
Sweden	SE	2010		19,41685855	46,8	12
Sweden	SE	2011		18,41803435	47,66666667	13
Sweden	SE	2012		19,87650647	49,06666667	14
Sweden	SE	2013		20,24537917	50,53333333	15
Sweden	SE	2014		20,61976124	52,16666667	16
Sweden	SE	2015		21,80894867	52,95	17
Sweden	SE	2016	2016	22,50868964	54	18
Switzerland	CH	2000	2000	12,56312706	42,2	2
Switzerland	CH	2001		11,49047007	43,76666667	3
Switzerland	CH	2002		11,57112527	47,4	4
Switzerland	CH	2003		12,05918516	49,2	5
Switzerland	CH	2004		11,75706512	51,2	6
Switzerland	CH	2005		12,39490696	51,76666667	7
Switzerland	CH	2006		13,91582337	52,8	8
Switzerland	CH	2007		13,12033935	53,5	9
Switzerland	CH	2008		13,22751323	54,26666667	10
Switzerland	CH	2009		14,33405764	54,3	11
Switzerland	CH	2010		15,29187888	54,16666667	12
Switzerland	CH	2011		14,9334317	54,73333333	13
Switzerland	CH	2012		17,5261215	56,43333333	14
Switzerland	CH	2013		18,34517766	57,56666667	15
Switzerland	CH	2014		18,6437163	59,4	16
Switzerland	CH	2015		20,04265644	59,95	17
Switzerland	CH	2016	2016	23,24095791	61,3	18
United Kingdom	GB	2000	2000	20,13876145	26,2	2
United Kingdom	GB	2001		20,10140368	29,2	3
United Kingdom	GB	2002		19,62149123	32,06666667	4
United Kingdom	GB	2003		21,21114949	34,33333333	5
United Kingdom	GB	2004		20,17458166	35,9	6
United Kingdom	GB	2005		20,21650671	37,26666667	7
United Kingdom	GB	2006		20,89472214	38,93333333	8
United Kingdom	GB	2007		19,35646828	40,1	9
United Kingdom	GB	2008		20,87531148	41,7	10
United Kingdom	GB	2009		21,87058145	43,16666667	11
United Kingdom	GB	2010		21,88039818	44,86666667	12
United Kingdom	GB	2011		22,33146772	46,93333333	13
United Kingdom	GB	2012		23,16840068	49,3	14
United Kingdom	GB	2013		23,77522503	51,36666667	15
United Kingdom	GB	2014		24,30106363	53,4	16
United Kingdom	GB	2015		26,01131266	54,15	17
United Kingdom	GB	2016	2016	27,25665971	55,5	18
United States	US	2000	2000	35,5871268	16	2
United States	US	2001		36,28205362	17,3	3
United States	US	2002		36,14063297	18,46666667	4
United States	US	2003		36,10399157	19,26666667	5
United States	US	2004		36,52241585	20,5	6
United States	US	2005		36,91851583	22,63333333	7
United States	US	2006		36,86442737	24,4	8
United States	US	2007		36,17147855	24,9	9
United States	US	2008		35,79699209	24,8	10
United States	US	2009		37,39137877	24,83333333	11
United States	US	2010		37,75142962	25,9	12
United States	US	2011		38,00957107	27,26666667	13
United States	US	2012		38,72975405	29,2	14
United States	US	2013		39,38248406	30,9	15
United States	US	2014		39,44336727	32,53333333	16
United States	US	2015		40,70961763	33,25	17
United States	US	2016	2016	41,85860149	33,9	18
