# Supplementary material for: Citation gaming induced by bibliometric evaluation: A country-level comparative analysis
Source: PLoS One. 2019 Sep 11;14(9):e0221212. doi: 10.1371/journal.pone.0221212 (PMC6739054; doi:10.1371/journal.pone.0221212)
Supplement: S1 File — Files 1-27: data for each Scopus Category; File 28 data for all the Scopus Main Categories aggregated. (ZIP) [file pone.0221212.s002.zip › S1_File_13_EPS.csv]

Country	Acronym	Year	Year2	Inwardness	Perc_Avg3Y_Int_Collab	Indice
Belgium	BE	2000	2000	19,0387661	55,06666667	2
Belgium	BE	2001		16,9369863	57,86666667	3
Belgium	BE	2002		15,15074202	62,23333333	4
Belgium	BE	2003		17,33315619	66,1	5
Belgium	BE	2004		16,78046218	67,96666667	6
Belgium	BE	2005		15,85014409	70,1	7
Belgium	BE	2006		16,67867065	70,73333333	8
Belgium	BE	2007		17,19265343	72,66666667	9
Belgium	BE	2008		18,39719307	74,1	10
Belgium	BE	2009		15,60130519	76,76666667	11
Belgium	BE	2010		19,14753197	77,5	12
Belgium	BE	2011		20,94073008	77,2	13
Belgium	BE	2012		21,16589389	77,86666667	14
Belgium	BE	2013		19,41222251	79,36666667	15
Belgium	BE	2014		17,75555469	81,5	16
Belgium	BE	2015		18,98263027	82,05	17
Belgium	BE	2016	2016	20,08224236	82,1	18
Canada	CA	2000	2000	23,20886993	39,46666667	2
Canada	CA	2001		22,36758908	42,46666667	3
Canada	CA	2002		24,37692075	47,16666667	4
Canada	CA	2003		20,32890841	52,06666667	5
Canada	CA	2004		22,32123103	52,73333333	6
Canada	CA	2005		23,52715195	53,2	7
Canada	CA	2006		22,2270003	53,8	8
Canada	CA	2007		22,06460736	55,23333333	9
Canada	CA	2008		23,10758695	57,5	10
Canada	CA	2009		22,4043993	58,86666667	11
Canada	CA	2010		23,7285686	60,13333333	12
Canada	CA	2011		22,88594944	60,36666667	13
Canada	CA	2012		24,63140435	60,7	14
Canada	CA	2013		24,14802956	61,13333333	15
Canada	CA	2014		23,417041	61,53333333	16
Canada	CA	2015		26,24298937	61,85	17
Canada	CA	2016	2016	25,95703596	61,6	18
France	FR	2000	2000	25,58987617	51,66666667	2
France	FR	2001		27,87650241	53,66666667	3
France	FR	2002		27,53937928	58,9	4
France	FR	2003		28,06198187	62,76666667	5
France	FR	2004		27,81888992	64,4	6
France	FR	2005		28,78949025	65,43333333	7
France	FR	2006		29,32514422	65,7	8
France	FR	2007		29,29419464	66,36666667	9
France	FR	2008		30,4579836	67,06666667	10
France	FR	2009		30,241115	67,83333333	11
France	FR	2010		31,7013882	69,5	12
France	FR	2011		30,6946943	69,9	13
France	FR	2012		32,17722085	71,13333333	14
France	FR	2013		30,43834092	72,03333333	15
France	FR	2014		31,2192113	73,5	16
France	FR	2015		32,40367827	74,05	17
France	FR	2016	2016	32,54956808	74,2	18
Germany	DE	2000	2000	27,20746466	48,86666667	2
Germany	DE	2001		28,1731192	51,73333333	3
Germany	DE	2002		29,27205026	56,1	4
Germany	DE	2003		28,54367325	58,43333333	5
Germany	DE	2004		28,41539536	60,36666667	6
Germany	DE	2005		29,86190976	61,66666667	7
Germany	DE	2006		30,48548889	63	8
Germany	DE	2007		31,2364289	64,2	9
Germany	DE	2008		31,32800897	65,63333333	10
Germany	DE	2009		31,60798376	67,83333333	11
Germany	DE	2010		33,03251334	68,7	12
Germany	DE	2011		33,44287622	69,4	13
Germany	DE	2012		34,84642076	69,76666667	14
Germany	DE	2013		34,06640493	70,66666667	15
Germany	DE	2014		34,34611093	71,5	16
Germany	DE	2015		36,69363618	71,85	17
Germany	DE	2016	2016	36,81124143	72,5	18
Italy	IT	2000	2000	32,31020624	42,9	2
Italy	IT	2001		34,258469	44,63333333	3
Italy	IT	2002		33,59277458	47,86666667	4
Italy	IT	2003		36,70200362	50,2	5
Italy	IT	2004		35,1523209	50,86666667	6
Italy	IT	2005		35,17001069	51,53333333	7
Italy	IT	2006		34,20965111	51,7	8
Italy	IT	2007		34,820009	52	9
Italy	IT	2008		36,55552381	53,03333333	10
Italy	IT	2009		35,46580514	55,06666667	11
Italy	IT	2010		35,13034692	56,23333333	12
Italy	IT	2011		36,3879694	55,7	13
Italy	IT	2012		37,09297696	57,2	14
Italy	IT	2013		37,63691142	57,86666667	15
Italy	IT	2014		36,10378041	59,53333333	16
Italy	IT	2015		39,32790038	59,05	17
Italy	IT	2016	2016	38,94624055	60,6	18
Japan	JP	2000	2000	27,7835344	32,3	2
Japan	JP	2001		27,83664639	34,3	3
Japan	JP	2002		28,91182702	37,63333333	4
Japan	JP	2003		27,5088629	39,16666667	5
Japan	JP	2004		28,02029512	40,6	6
Japan	JP	2005		26,80067989	41,1	7
Japan	JP	2006		25,22084359	42,13333333	8
Japan	JP	2007		29,05809341	43,1	9
Japan	JP	2008		28,86906255	44,3	10
Japan	JP	2009		27,17750933	45,36666667	11
Japan	JP	2010		27,13578209	47,2	12
Japan	JP	2011		25,51092109	48,43333333	13
Japan	JP	2012		27,8146208	49,66666667	14
Japan	JP	2013		26,49728457	49,83333333	15
Japan	JP	2014		28,55955028	50,7	16
Japan	JP	2015		30,15555061	51,5	17
Japan	JP	2016	2016	32,17082106	52,5	18
Netherlands	NL	2000	2000	17,07292657	55,86666667	2
Netherlands	NL	2001		16,54486528	59,2	3
Netherlands	NL	2002		17,26261208	63,66666667	4
Netherlands	NL	2003		18,00537856	67,1	5
Netherlands	NL	2004		17,25294651	68,46666667	6
Netherlands	NL	2005		17,82145283	67,76666667	7
Netherlands	NL	2006		17,2458979	68,93333333	8
Netherlands	NL	2007		18,18369905	68,36666667	9
Netherlands	NL	2008		19,56806283	71,6	10
Netherlands	NL	2009		19,03020865	73,63333333	11
Netherlands	NL	2010		21,22666727	76,26666667	12
Netherlands	NL	2011		21,49998187	75,7	13
Netherlands	NL	2012		22,98006585	76,4	14
Netherlands	NL	2013		22,15728406	76,86666667	15
Netherlands	NL	2014		21,455661	79	16
Netherlands	NL	2015		26,06638452	79,45	17
Netherlands	NL	2016	2016	24,65716429	81,2	18
Sweden	SE	2000	2000	16,5663314	56,93333333	2
Sweden	SE	2001		19,14219673	59,3	3
Sweden	SE	2002		15,79960875	63,16666667	4
Sweden	SE	2003		15,83255971	65,9	5
Sweden	SE	2004		16,00613094	67,33333333	6
Sweden	SE	2005		17,61851437	67,96666667	7
Sweden	SE	2006		17,25385978	68,23333333	8
Sweden	SE	2007		18,44574856	70,06666667	9
Sweden	SE	2008		19,30660221	72,06666667	10
Sweden	SE	2009		17,7510802	73,9	11
Sweden	SE	2010		17,16303779	74,83333333	12
Sweden	SE	2011		17,41709356	74,6	13
Sweden	SE	2012		20,21984535	75,83333333	14
Sweden	SE	2013		20,14173816	77,43333333	15
Sweden	SE	2014		21,00218311	80,36666667	16
Sweden	SE	2015		22,70458879	81,5	17
Sweden	SE	2016	2016	19,78801721	82,9	18
Switzerland	CH	2000	2000	16,89037743	56,9	2
Switzerland	CH	2001		16,09094987	61,63333333	3
Switzerland	CH	2002		17,11872849	67,6	4
Switzerland	CH	2003		17,91216971	71,03333333	5
Switzerland	CH	2004		16,53780455	73,03333333	6
Switzerland	CH	2005		17,33265252	74,03333333	7
Switzerland	CH	2006		16,17756512	74,6	8
Switzerland	CH	2007		18,59223181	74,7	9
Switzerland	CH	2008		17,97517048	75,26666667	10
Switzerland	CH	2009		17,19350962	76,16666667	11
Switzerland	CH	2010		18,30350154	77,1	12
Switzerland	CH	2011		19,60814803	76,63333333	13
Switzerland	CH	2012		19,77849128	77,46666667	14
Switzerland	CH	2013		19,45348723	78,63333333	15
Switzerland	CH	2014		20,76762412	80,7	16
Switzerland	CH	2015		23,71854613	81,55	17
Switzerland	CH	2016	2016	22,30173512	82,2	18
United Kingdom	GB	2000	2000	27,85670456	45,7	2
United Kingdom	GB	2001		27,6343266	49,1	3
United Kingdom	GB	2002		27,73238864	53,63333333	4
United Kingdom	GB	2003		28,55511047	57,36666667	5
United Kingdom	GB	2004		29,04281886	59,03333333	6
United Kingdom	GB	2005		30,04490088	59,63333333	7
United Kingdom	GB	2006		29,41612485	60,4	8
United Kingdom	GB	2007		30,17904196	61,6	9
United Kingdom	GB	2008		31,001933	63,4	10
United Kingdom	GB	2009		30,63592078	64,73333333	11
United Kingdom	GB	2010		32,88131361	66,16666667	12
United Kingdom	GB	2011		32,76496403	67,43333333	13
United Kingdom	GB	2012		34,15009938	68,83333333	14
United Kingdom	GB	2013		33,96313277	69,7	15
United Kingdom	GB	2014		34,83551914	71,23333333	16
United Kingdom	GB	2015		36,12208401	71,85	17
United Kingdom	GB	2016	2016	35,71638925	73,8	18
United States	US	2000	2000	51,41964858	28,96666667	2
United States	US	2001		52,14711831	31,2	3
United States	US	2002		51,34610899	34,56666667	4
United States	US	2003		51,52042665	37,5	5
United States	US	2004		51,33652157	38,6	6
United States	US	2005		51,85378228	38,93333333	7
United States	US	2006		52,62253016	39,2	8
United States	US	2007		52,40918053	40,66666667	9
United States	US	2008		53,15363029	42,6	10
United States	US	2009		53,24576442	44,1	11
United States	US	2010		54,12885282	45,33333333	12
United States	US	2011		54,35732475	46,2	13
United States	US	2012		55,00168157	46,7	14
United States	US	2013		56,04894894	48,2	15
United States	US	2014		55,66942189	49,1	16
United States	US	2015		57,79947785	50,4	17
United States	US	2016	2016	58,48759921	50,3	18
