# Supplementary material for: Citation gaming induced by bibliometric evaluation: A country-level comparative analysis
Source: PLoS One. 2019 Sep 11;14(9):e0221212. doi: 10.1371/journal.pone.0221212 (PMC6739054; doi:10.1371/journal.pone.0221212)
Supplement: S1 File — Files 1-27: data for each Scopus Category; File 28 data for all the Scopus Main Categories aggregated. (ZIP) [file pone.0221212.s002.zip › S1_File_14_ENV.csv]

Country	Acronym	Year	Year2	Inwardness	Perc_Avg3Y_Int_Collab	Indice
Belgium	BE	2000	2000	13,72775214	41,06666667	2
Belgium	BE	2001		13,50660239	44,56666667	3
Belgium	BE	2002		13,31052513	48,66666667	4
Belgium	BE	2003		11,37372682	51	5
Belgium	BE	2004		12,88707899	52,23333333	6
Belgium	BE	2005		14,04578943	54	7
Belgium	BE	2006		11,78489703	55,86666667	8
Belgium	BE	2007		13,24133068	56,86666667	9
Belgium	BE	2008		13,40733131	57,96666667	10
Belgium	BE	2009		14,53085068	59,1	11
Belgium	BE	2010		14,32741491	60,96666667	12
Belgium	BE	2011		14,50214697	61,96666667	13
Belgium	BE	2012		16,00631509	63,96666667	14
Belgium	BE	2013		15,84198039	65,53333333	15
Belgium	BE	2014		16,96599893	68,13333333	16
Belgium	BE	2015		16,93163097	69,05	17
Belgium	BE	2016	2016	18,24289069	70,6	18
Canada	CA	2000	2000	23,07852629	29,7	2
Canada	CA	2001		24,28201811	32,46666667	3
Canada	CA	2002		24,84823815	36,83333333	4
Canada	CA	2003		23,56561127	40,16666667	5
Canada	CA	2004		23,00948494	40,9	6
Canada	CA	2005		23,72946347	41,6	7
Canada	CA	2006		24,11649904	42,1	8
Canada	CA	2007		23,2191148	42,63333333	9
Canada	CA	2008		24,01257754	43,03333333	10
Canada	CA	2009		23,82444686	43,76666667	11
Canada	CA	2010		24,54664186	45,36666667	12
Canada	CA	2011		24,35872887	47,16666667	13
Canada	CA	2012		25,60797907	48,63333333	14
Canada	CA	2013		24,25578412	50,3	15
Canada	CA	2014		25,54277363	51,66666667	16
Canada	CA	2015		25,68908654	52,75	17
Canada	CA	2016	2016	26,6467262	53,6	18
France	FR	2000	2000	20,33332533	36,1	2
France	FR	2001		20,95678512	39,16666667	3
France	FR	2002		21,56468459	42,76666667	4
France	FR	2003		21,13455589	47,13333333	5
France	FR	2004		22,76836701	47,6	6
France	FR	2005		22,65863852	48,73333333	7
France	FR	2006		22,2604476	49,53333333	8
France	FR	2007		23,08427833	51,1	9
France	FR	2008		23,16425579	51,83333333	10
France	FR	2009		23,82210555	52,56666667	11
France	FR	2010		24,37058716	53,9	12
France	FR	2011		23,90911827	55,26666667	13
France	FR	2012		24,73364233	57,1	14
France	FR	2013		23,9902834	58,73333333	15
France	FR	2014		24,63494699	61,26666667	16
France	FR	2015		24,81153148	62,55	17
France	FR	2016	2016	24,75877298	64,3	18
Germany	DE	2000	2000	22,40578016	29,1	2
Germany	DE	2001		22,17250744	32,2	3
Germany	DE	2002		21,97234306	36,33333333	4
Germany	DE	2003		21,84630508	38,9	5
Germany	DE	2004		21,68979604	41,36666667	6
Germany	DE	2005		22,49787681	42,86666667	7
Germany	DE	2006		21,83392945	44	8
Germany	DE	2007		22,74987516	44,73333333	9
Germany	DE	2008		23,21059725	46,06666667	10
Germany	DE	2009		23,87932366	47,8	11
Germany	DE	2010		24,22135415	49,06666667	12
Germany	DE	2011		25,02421881	50,5	13
Germany	DE	2012		25,87529958	52,6	14
Germany	DE	2013		26,59968669	54,53333333	15
Germany	DE	2014		27,9926229	56,76666667	16
Germany	DE	2015		28,24662905	57,5	17
Germany	DE	2016	2016	29,16300167	59	18
Italy	IT	2000	2000	22,13027229	28,36666667	2
Italy	IT	2001		22,53610782	29,5	3
Italy	IT	2002		20,78575436	31,66666667	4
Italy	IT	2003		21,3547555	33,76666667	5
Italy	IT	2004		22,25853304	33,36666667	6
Italy	IT	2005		23,64341085	34,4	7
Italy	IT	2006		23,61067332	35,46666667	8
Italy	IT	2007		24,34674113	37,1	9
Italy	IT	2008		25,35357763	38,46666667	10
Italy	IT	2009		25,06343895	39,23333333	11
Italy	IT	2010		25,36385378	40,23333333	12
Italy	IT	2011		26,84983386	40,8	13
Italy	IT	2012		28,52835256	42,16666667	14
Italy	IT	2013		28,28873753	44,03333333	15
Italy	IT	2014		30,58939873	46,6	16
Italy	IT	2015		30,42261269	47,75	17
Italy	IT	2016	2016	32,86340852	49,6	18
Japan	JP	2000	2000	23,10174795	19,46666667	2
Japan	JP	2001		23,12192731	22,8	3
Japan	JP	2002		23,49779778	26,16666667	4
Japan	JP	2003		22,92001451	28,33333333	5
Japan	JP	2004		22,36538605	29,06666667	6
Japan	JP	2005		22,16588681	29,13333333	7
Japan	JP	2006		21,73410254	29,53333333	8
Japan	JP	2007		20,03392949	30,23333333	9
Japan	JP	2008		22,95936089	30,83333333	10
Japan	JP	2009		21,53870379	31,86666667	11
Japan	JP	2010		22,22239117	33,1	12
Japan	JP	2011		21,23108733	35,03333333	13
Japan	JP	2012		24,44186347	37	14
Japan	JP	2013		22,70170155	37,9	15
Japan	JP	2014		24,74452885	39,46666667	16
Japan	JP	2015		25,83526105	40,2	17
Japan	JP	2016	2016	25,48222541	42,1	18
Netherlands	NL	2000	2000	14,30342185	37,6	2
Netherlands	NL	2001		14,77581297	40,16666667	3
Netherlands	NL	2002		13,26001218	46,3	4
Netherlands	NL	2003		13,72562549	51,23333333	5
Netherlands	NL	2004		14,51369947	52,5	6
Netherlands	NL	2005		15,47690217	53,26666667	7
Netherlands	NL	2006		14,30352542	54,43333333	8
Netherlands	NL	2007		16,14756106	56,13333333	9
Netherlands	NL	2008		17,39915713	56,83333333	10
Netherlands	NL	2009		16,84052901	57,96666667	11
Netherlands	NL	2010		17,45261293	60,36666667	12
Netherlands	NL	2011		17,84885648	62,06666667	13
Netherlands	NL	2012		18,68138898	63,86666667	14
Netherlands	NL	2013		18,5721203	65,26666667	15
Netherlands	NL	2014		18,70438252	67,73333333	16
Netherlands	NL	2015		19,5154052	69,2	17
Netherlands	NL	2016	2016	21,16926432	70,1	18
Sweden	SE	2000	2000	14,39468934	34,6	2
Sweden	SE	2001		16,29214592	37,83333333	3
Sweden	SE	2002		14,9762533	42,23333333	4
Sweden	SE	2003		14,62705844	44,83333333	5
Sweden	SE	2004		16,06105698	46,63333333	6
Sweden	SE	2005		15,92219381	47,76666667	7
Sweden	SE	2006		14,20067318	49,53333333	8
Sweden	SE	2007		16,06607516	50,53333333	9
Sweden	SE	2008		17,63897541	53,16666667	10
Sweden	SE	2009		16,95138669	55,4	11
Sweden	SE	2010		16,51866241	57,2	12
Sweden	SE	2011		18,86550707	57,73333333	13
Sweden	SE	2012		19,31026629	59,23333333	14
Sweden	SE	2013		18,69012239	61,13333333	15
Sweden	SE	2014		19,66043139	63,73333333	16
Sweden	SE	2015		19,68010553	65,4	17
Sweden	SE	2016	2016	20,78437728	67,4	18
Switzerland	CH	2000	2000	12,04867398	42,43333333	2
Switzerland	CH	2001		14,03589508	44,13333333	3
Switzerland	CH	2002		13,33370356	50,3	4
Switzerland	CH	2003		13,64513423	52,83333333	5
Switzerland	CH	2004		13,10332171	55,36666667	6
Switzerland	CH	2005		12,52026437	55,73333333	7
Switzerland	CH	2006		14,07632208	57,93333333	8
Switzerland	CH	2007		15,1850543	60,06666667	9
Switzerland	CH	2008		14,74661808	62,53333333	10
Switzerland	CH	2009		15,30278367	64,13333333	11
Switzerland	CH	2010		16,33000357	64,4	12
Switzerland	CH	2011		16,21723858	65,23333333	13
Switzerland	CH	2012		17,40674956	66,5	14
Switzerland	CH	2013		17,88808873	68,7	15
Switzerland	CH	2014		18,41716481	70,3	16
Switzerland	CH	2015		18,73122706	71,25	17
Switzerland	CH	2016	2016	19,8693765	72,4	18
United Kingdom	GB	2000	2000	24,11855548	29,36666667	2
United Kingdom	GB	2001		23,60614705	32,86666667	3
United Kingdom	GB	2002		23,57233725	37,03333333	4
United Kingdom	GB	2003		24,16640082	40,93333333	5
United Kingdom	GB	2004		24,1694806	42,53333333	6
United Kingdom	GB	2005		25,12674762	43,7	7
United Kingdom	GB	2006		24,59635702	44,96666667	8
United Kingdom	GB	2007		25,24614396	46,63333333	9
United Kingdom	GB	2008		25,00245415	47,93333333	10
United Kingdom	GB	2009		25,02401472	49,63333333	11
United Kingdom	GB	2010		26,84356314	51,26666667	12
United Kingdom	GB	2011		25,76442061	53,56666667	13
United Kingdom	GB	2012		26,73334409	55,93333333	14
United Kingdom	GB	2013		27,44731175	58,2	15
United Kingdom	GB	2014		27,42810833	60,9	16
United Kingdom	GB	2015		28,02165301	62,2	17
United Kingdom	GB	2016	2016	28,63568023	64,1	18
United States	US	2000	2000	44,9691087	17,3	2
United States	US	2001		45,95834568	19,33333333	3
United States	US	2002		45,36264851	21,43333333	4
United States	US	2003		45,58166891	23,23333333	5
United States	US	2004		45,60588217	23,86666667	6
United States	US	2005		45,26808219	24,63333333	7
United States	US	2006		45,59139556	25,5	8
United States	US	2007		45,66907374	26,66666667	9
United States	US	2008		45,85787451	28,3	10
United States	US	2009		45,41182133	30,2	11
United States	US	2010		44,97017718	32,1	12
United States	US	2011		45,18988576	33,83333333	13
United States	US	2012		46,26212309	35,7	14
United States	US	2013		46,02373954	37,8	15
United States	US	2014		46,28301026	40	16
United States	US	2015		46,84529096	41	17
United States	US	2016	2016	47,50855048	41,9	18
