# Supplementary material for: Citation gaming induced by bibliometric evaluation: A country-level comparative analysis
Source: PLoS One. 2019 Sep 11;14(9):e0221212. doi: 10.1371/journal.pone.0221212 (PMC6739054; doi:10.1371/journal.pone.0221212)
Supplement: S1 File — Files 1-27: data for each Scopus Category; File 28 data for all the Scopus Main Categories aggregated. (ZIP) [file pone.0221212.s002.zip › S1_File_15_HP.csv]

Country	Acronym	Year	Year2	Inwardness	Perc_Avg3Y_Int_Collab	Indice
Belgium	BE	2000	2000	13,81811419	21,83333333	2
Belgium	BE	2001		10,77628562	26,23333333	3
Belgium	BE	2002		11,06035889	31,53333333	4
Belgium	BE	2003		10,43095005	37,16666667	5
Belgium	BE	2004		11,67929967	40,4	6
Belgium	BE	2005		10,47698051	40,13333333	7
Belgium	BE	2006		13,20774912	39,96666667	8
Belgium	BE	2007		13,86395588	43,56666667	9
Belgium	BE	2008		15,22354273	46,26666667	10
Belgium	BE	2009		12,44508021	51,96666667	11
Belgium	BE	2010		17,28364182	53,36666667	12
Belgium	BE	2011		15,38081718	58,23333333	13
Belgium	BE	2012		17,82696177	59,33333333	14
Belgium	BE	2013		15,64397571	61,73333333	15
Belgium	BE	2014		22,24804564	64,86666667	16
Belgium	BE	2015		17,85167359	66,15	17
Belgium	BE	2016	2016	21,29186603	68,4	18
Canada	CA	2000	2000	17,01094891	23,8	2
Canada	CA	2001		18,58140106	25,76666667	3
Canada	CA	2002		20,10565569	28,23333333	4
Canada	CA	2003		16,40205693	30,86666667	5
Canada	CA	2004		19,22136713	32,33333333	6
Canada	CA	2005		20,31899931	32	7
Canada	CA	2006		20,56812372	32,86666667	8
Canada	CA	2007		21,20919065	33,43333333	9
Canada	CA	2008		20,32606659	34,23333333	10
Canada	CA	2009		21,24329552	33,93333333	11
Canada	CA	2010		22,50628952	34,63333333	12
Canada	CA	2011		22,95674123	36,83333333	13
Canada	CA	2012		24,23398329	39,23333333	14
Canada	CA	2013		22,01646091	40,43333333	15
Canada	CA	2014		24,60598447	41,9	16
Canada	CA	2015		24,91952125	41,8	17
Canada	CA	2016	2016	25,61623315	43,9	18
France	FR	2000	2000	22,1981787	16,56666667	2
France	FR	2001		20,35941109	18,56666667	3
France	FR	2002		17,69463394	22	4
France	FR	2003		20,00227557	23,06666667	5
France	FR	2004		22,85104456	25,06666667	6
France	FR	2005		22,07517863	26,13333333	7
France	FR	2006		21,24868545	28,53333333	8
France	FR	2007		21,70736397	29	9
France	FR	2008		21,51120752	29,43333333	10
France	FR	2009		21,92234152	31	11
France	FR	2010		22,33603537	32,4	12
France	FR	2011		22,81015956	34,06666667	13
France	FR	2012		23,2994527	35,96666667	14
France	FR	2013		21,97989589	36,93333333	15
France	FR	2014		25,85580627	38,9	16
France	FR	2015		24,21025707	38,45	17
France	FR	2016	2016	28,27783559	40,6	18
Germany	DE	2000	2000	26,44162527	16,2	2
Germany	DE	2001		26,37775961	17,2	3
Germany	DE	2002		26,69452182	22,4	4
Germany	DE	2003		26,49162996	25,93333333	5
Germany	DE	2004		27,21638597	29,23333333	6
Germany	DE	2005		26,83783937	29,96666667	7
Germany	DE	2006		26,28687373	31,13333333	8
Germany	DE	2007		26,82515247	33,43333333	9
Germany	DE	2008		27,92234194	34,23333333	10
Germany	DE	2009		27,381957	36,1	11
Germany	DE	2010		29,92203645	36,43333333	12
Germany	DE	2011		30,51276527	39	13
Germany	DE	2012		31,69528118	40,23333333	14
Germany	DE	2013		30,86083134	43,2	15
Germany	DE	2014		33,57891754	44,66666667	16
Germany	DE	2015		31,98882486	46,2	17
Germany	DE	2016	2016	34,2573973	46,1	18
Italy	IT	2000	2000	21,53257651	16,03333333	2
Italy	IT	2001		19,20160101	20,36666667	3
Italy	IT	2002		21,73548522	24,93333333	4
Italy	IT	2003		16,12519136	27,53333333	5
Italy	IT	2004		21,16435149	30,2	6
Italy	IT	2005		20,19856443	31,33333333	7
Italy	IT	2006		20,73923462	31,06666667	8
Italy	IT	2007		21,03780384	30,33333333	9
Italy	IT	2008		22,80763542	29,5	10
Italy	IT	2009		23,07846411	31,66666667	11
Italy	IT	2010		23,57217869	33,9	12
Italy	IT	2011		24,85456216	35,86666667	13
Italy	IT	2012		30,47918303	35,76666667	14
Italy	IT	2013		26,49471382	37,73333333	15
Italy	IT	2014		32,19662409	40,36666667	16
Italy	IT	2015		30,78660643	43	17
Italy	IT	2016	2016	35,68895643	44,4	18
Japan	JP	2000	2000	23,44343204	9,6	2
Japan	JP	2001		19,15789474	11,6	3
Japan	JP	2002		22,37273635	14,4	4
Japan	JP	2003		22,21053422	16,13333333	5
Japan	JP	2004		24,1583707	15,96666667	6
Japan	JP	2005		20,57316802	16,33333333	7
Japan	JP	2006		22,45491933	16,5	8
Japan	JP	2007		25,49501475	17,73333333	9
Japan	JP	2008		22,90878246	17,3	10
Japan	JP	2009		25,29929975	17,53333333	11
Japan	JP	2010		28,4605087	17,23333333	12
Japan	JP	2011		28,48732428	16,86666667	13
Japan	JP	2012		30,30252382	16,13333333	14
Japan	JP	2013		26,02939037	15,96666667	15
Japan	JP	2014		31,97251415	16,16666667	16
Japan	JP	2015		29,68446602	16,35	17
Japan	JP	2016	2016	30,90608192	16,5	18
Netherlands	NL	2000	2000	15,37818249	25,43333333	2
Netherlands	NL	2001		17,35364181	27,53333333	3
Netherlands	NL	2002		16,43396495	30,53333333	4
Netherlands	NL	2003		16,74265597	32,93333333	5
Netherlands	NL	2004		15,817855	34,7	6
Netherlands	NL	2005		17,7268431	33,66666667	7
Netherlands	NL	2006		19,13050826	34,46666667	8
Netherlands	NL	2007		17,35955603	36,73333333	9
Netherlands	NL	2008		19,5569902	37,43333333	10
Netherlands	NL	2009		19,54255642	39,06666667	11
Netherlands	NL	2010		21,48315101	39,8	12
Netherlands	NL	2011		20,27680286	43,53333333	13
Netherlands	NL	2012		21,42502659	45,5	14
Netherlands	NL	2013		20,68907984	47,73333333	15
Netherlands	NL	2014		23,31797235	50,06666667	16
Netherlands	NL	2015		21,15227299	51,6	17
Netherlands	NL	2016	2016	22,26749336	54,5	18
Sweden	SE	2000	2000	17,04903773	21,26666667	2
Sweden	SE	2001		16,50924833	23,5	3
Sweden	SE	2002		16,13464293	27,63333333	4
Sweden	SE	2003		12,80019212	30,13333333	5
Sweden	SE	2004		15,0953271	32,8	6
Sweden	SE	2005		18,51820775	33,53333333	7
Sweden	SE	2006		19,75938753	35,3	8
Sweden	SE	2007		18,14720812	38,26666667	9
Sweden	SE	2008		19,87247609	40,36666667	10
Sweden	SE	2009		17,41583426	44,16666667	11
Sweden	SE	2010		20,97788791	44,6	12
Sweden	SE	2011		18,83444243	46,36666667	13
Sweden	SE	2012		21,07453651	46,43333333	14
Sweden	SE	2013		20,09172038	49,93333333	15
Sweden	SE	2014		21,33747547	50,36666667	16
Sweden	SE	2015		23,0141218	52,05	17
Sweden	SE	2016	2016	24,87597449	49	18
Switzerland	CH	2000	2000	12,77777778	37,46666667	2
Switzerland	CH	2001		13,89846083	40,86666667	3
Switzerland	CH	2002		10,54796178	49,63333333	4
Switzerland	CH	2003		10,11571967	54,43333333	5
Switzerland	CH	2004		13,31328162	56,6	6
Switzerland	CH	2005		12,72260791	52,43333333	7
Switzerland	CH	2006		15,21622492	51,96666667	8
Switzerland	CH	2007		15,65881604	55,46666667	9
Switzerland	CH	2008		17,32731226	57,96666667	10
Switzerland	CH	2009		15,3801509	58,06666667	11
Switzerland	CH	2010		17,33687003	57,16666667	12
Switzerland	CH	2011		20,83285926	59	13
Switzerland	CH	2012		19,76056144	61,76666667	14
Switzerland	CH	2013		14,90410372	65,63333333	15
Switzerland	CH	2014		20,56838366	67,33333333	16
Switzerland	CH	2015		17,99847793	68,55	17
Switzerland	CH	2016	2016	21,41571686	66,5	18
United Kingdom	GB	2000	2000	27,85107834	16,43333333	2
United Kingdom	GB	2001		25,63521538	19,5	3
United Kingdom	GB	2002		25,3834237	23,23333333	4
United Kingdom	GB	2003		24,9410242	27,23333333	5
United Kingdom	GB	2004		24,91063847	28,56666667	6
United Kingdom	GB	2005		23,88649553	29,03333333	7
United Kingdom	GB	2006		25,30806067	29,93333333	8
United Kingdom	GB	2007		25,22801303	31,83333333	9
United Kingdom	GB	2008		25,54478948	33,83333333	10
United Kingdom	GB	2009		25,47928774	35,66666667	11
United Kingdom	GB	2010		27,99486191	37,4	12
United Kingdom	GB	2011		28,63738293	39,26666667	13
United Kingdom	GB	2012		28,91781746	41,2	14
United Kingdom	GB	2013		28,85192885	43,16666667	15
United Kingdom	GB	2014		30,02296002	46,03333333	16
United Kingdom	GB	2015		31,29464286	47,45	17
United Kingdom	GB	2016	2016	31,77744586	49,2	18
United States	US	2000	2000	47,31389575	8,9	2
United States	US	2001		49,32289628	10,23333333	3
United States	US	2002		49,80121687	11,83333333	4
United States	US	2003		48,13022775	13,4	5
United States	US	2004		49,28280742	14,3	6
United States	US	2005		49,02421542	15,13333333	7
United States	US	2006		50,4532547	15,73333333	8
United States	US	2007		49,835179	16,53333333	9
United States	US	2008		49,8723055	17,3	10
United States	US	2009		49,49757662	18,03333333	11
United States	US	2010		50,69539221	18,66666667	12
United States	US	2011		52,03265922	19,53333333	13
United States	US	2012		52,46316815	20,8	14
United States	US	2013		53,01775829	22,26666667	15
United States	US	2014		55,31914894	23,63333333	16
United States	US	2015		54,68498779	24,45	17
United States	US	2016	2016	57,48289131	25,1	18
