# Supplementary material for: Citation gaming induced by bibliometric evaluation: A country-level comparative analysis
Source: PLoS One. 2019 Sep 11;14(9):e0221212. doi: 10.1371/journal.pone.0221212 (PMC6739054; doi:10.1371/journal.pone.0221212)
Supplement: S1 File — Files 1-27: data for each Scopus Category; File 28 data for all the Scopus Main Categories aggregated. (ZIP) [file pone.0221212.s002.zip › S1_File_16_IM.csv]

Country	Acronym	Year	Year2	Inwardness	Perc_Avg3Y_Int_Collab	Indice
Belgium	BE	2000	2000	11,34671244	47,3	2
Belgium	BE	2001		13,32848593	51	3
Belgium	BE	2002		12,92564687	56,9	4
Belgium	BE	2003		12,5754327	60,66666667	5
Belgium	BE	2004		11,48134203	60,66666667	6
Belgium	BE	2005		11,77455247	62,13333333	7
Belgium	BE	2006		12,43591119	64,16666667	8
Belgium	BE	2007		13,13601938	65,43333333	9
Belgium	BE	2008		12,12568461	66,63333333	10
Belgium	BE	2009		12,68226787	66,26666667	11
Belgium	BE	2010		12,54830399	66,8	12
Belgium	BE	2011		14,08782788	66,9	13
Belgium	BE	2012		13,87347392	68,5	14
Belgium	BE	2013		13,58893227	69,83333333	15
Belgium	BE	2014		13,81510222	72,56666667	16
Belgium	BE	2015		14,28726936	74,1	17
Belgium	BE	2016	2016	14,59354281	76,2	18
Canada	CA	2000	2000	15,34845746	32,6	2
Canada	CA	2001		15,50433794	36,3	3
Canada	CA	2002		16,11797147	43	4
Canada	CA	2003		15,31150781	48,5	5
Canada	CA	2004		14,69854221	48,83333333	6
Canada	CA	2005		15,21600187	49,76666667	7
Canada	CA	2006		14,87972344	51,46666667	8
Canada	CA	2007		15,18403689	52,66666667	9
Canada	CA	2008		15,70950878	53,1	10
Canada	CA	2009		15,55979412	53,06666667	11
Canada	CA	2010		14,62552427	53,46666667	12
Canada	CA	2011		15,59279877	54,5	13
Canada	CA	2012		16,32784769	54,36666667	14
Canada	CA	2013		16,34477447	55,8	15
Canada	CA	2014		17,37793089	57,26666667	16
Canada	CA	2015		17,22801188	59,45	17
Canada	CA	2016	2016	17,76368923	61,4	18
France	FR	2000	2000	18,02451244	33,76666667	2
France	FR	2001		18,68991806	36,86666667	3
France	FR	2002		17,85565458	43,16666667	4
France	FR	2003		18,01380294	48,03333333	5
France	FR	2004		17,86147544	49,7	6
France	FR	2005		18,48485041	51,26666667	7
France	FR	2006		18,93818871	53,76666667	8
France	FR	2007		18,77430483	55,83333333	9
France	FR	2008		18,06871391	57,1	10
France	FR	2009		18,38361499	58,33333333	11
France	FR	2010		18,41066925	58,86666667	12
France	FR	2011		19,15113132	59,93333333	13
France	FR	2012		19,99065439	60,33333333	14
France	FR	2013		19,73781178	62	15
France	FR	2014		19,92088726	63,23333333	16
France	FR	2015		21,55263582	64,5	17
France	FR	2016	2016	20,94132986	64,9	18
Germany	DE	2000	2000	21,07574531	35,93333333	2
Germany	DE	2001		21,08330134	39,2	3
Germany	DE	2002		21,26803321	44,83333333	4
Germany	DE	2003		21,17101904	50,2	5
Germany	DE	2004		20,6839966	51,33333333	6
Germany	DE	2005		21,15904555	52,93333333	7
Germany	DE	2006		21,05127121	54,26666667	8
Germany	DE	2007		21,13468766	56,36666667	9
Germany	DE	2008		21,95385385	57,4	10
Germany	DE	2009		22,02272344	58,66666667	11
Germany	DE	2010		20,91205572	58,43333333	12
Germany	DE	2011		22,07768062	58,43333333	13
Germany	DE	2012		22,70411218	58,46666667	14
Germany	DE	2013		22,69897732	59,7	15
Germany	DE	2014		23,70327908	60,93333333	16
Germany	DE	2015		24,49660626	61,75	17
Germany	DE	2016	2016	24,93173129	62,1	18
Italy	IT	2000	2000	18,09229753	28,3	2
Italy	IT	2001		18,73786867	30,36666667	3
Italy	IT	2002		18,2328487	33,93333333	4
Italy	IT	2003		18,77754858	37,7	5
Italy	IT	2004		18,77480077	38,6	6
Italy	IT	2005		19,35185278	40,53333333	7
Italy	IT	2006		19,20096577	41,63333333	8
Italy	IT	2007		18,09219083	43,43333333	9
Italy	IT	2008		19,34278279	44,1	10
Italy	IT	2009		20,03227058	44,6	11
Italy	IT	2010		20,3537886	45,06666667	12
Italy	IT	2011		22,22812822	44,83333333	13
Italy	IT	2012		23,13332748	45,13333333	14
Italy	IT	2013		22,99335429	46	15
Italy	IT	2014		23,42550156	48,26666667	16
Italy	IT	2015		26,82648922	49,55	17
Italy	IT	2016	2016	26,87201959	51,2	18
Japan	JP	2000	2000	23,14248739	17,26666667	2
Japan	JP	2001		22,76288633	19,36666667	3
Japan	JP	2002		22,60302409	23	4
Japan	JP	2003		21,14785921	26,36666667	5
Japan	JP	2004		21,21881128	27,4	6
Japan	JP	2005		20,40999688	28	7
Japan	JP	2006		20,36713887	28,96666667	8
Japan	JP	2007		21,49787638	29,9	9
Japan	JP	2008		21,10542239	31,13333333	10
Japan	JP	2009		21,1808323	32,23333333	11
Japan	JP	2010		20,17793459	33,03333333	12
Japan	JP	2011		20,82628981	33,73333333	13
Japan	JP	2012		21,93125383	34,9	14
Japan	JP	2013		21,28864872	35,93333333	15
Japan	JP	2014		21,52348641	37,16666667	16
Japan	JP	2015		22,72593378	37,5	17
Japan	JP	2016	2016	23,35940793	38,1	18
Netherlands	NL	2000	2000	13,70782856	39,76666667	2
Netherlands	NL	2001		13,60176098	41,93333333	3
Netherlands	NL	2002		14,33028236	48,13333333	4
Netherlands	NL	2003		13,67848104	53,7	5
Netherlands	NL	2004		14,2686721	54,9	6
Netherlands	NL	2005		14,66889859	55,63333333	7
Netherlands	NL	2006		13,72613158	57,33333333	8
Netherlands	NL	2007		14,87741988	59,43333333	9
Netherlands	NL	2008		13,92094606	61,2	10
Netherlands	NL	2009		15,06153023	62,76666667	11
Netherlands	NL	2010		14,6114218	63,96666667	12
Netherlands	NL	2011		15,37438192	64,56666667	13
Netherlands	NL	2012		15,17766354	64,83333333	14
Netherlands	NL	2013		15,15995472	65,8	15
Netherlands	NL	2014		16,2672504	67,73333333	16
Netherlands	NL	2015		17,21757986	69,15	17
Netherlands	NL	2016	2016	16,96297504	70,5	18
Sweden	SE	2000	2000	13,53137659	40,7	2
Sweden	SE	2001		14,3929389	42,83333333	3
Sweden	SE	2002		14,08720017	48,73333333	4
Sweden	SE	2003		13,00663522	53,43333333	5
Sweden	SE	2004		11,52290905	54,8	6
Sweden	SE	2005		12,66900775	56,26666667	7
Sweden	SE	2006		10,96533032	58,5	8
Sweden	SE	2007		11,96472922	61,16666667	9
Sweden	SE	2008		12,6974268	63,06666667	10
Sweden	SE	2009		13,04569776	65	11
Sweden	SE	2010		12,51020105	66,13333333	12
Sweden	SE	2011		11,45563545	66,5	13
Sweden	SE	2012		13,54450337	67,9	14
Sweden	SE	2013		12,5399106	70,06666667	15
Sweden	SE	2014		13,87084871	72,83333333	16
Sweden	SE	2015		14,58056515	74,1	17
Sweden	SE	2016	2016	14,76314082	75,7	18
Switzerland	CH	2000	2000	10,3946546	51,66666667	2
Switzerland	CH	2001		11,06004564	55,1	3
Switzerland	CH	2002		11,00441541	60,3	4
Switzerland	CH	2003		11,02596226	66,2	5
Switzerland	CH	2004		11,0784844	67,7	6
Switzerland	CH	2005		11,47380356	69,16666667	7
Switzerland	CH	2006		12,00028927	71,06666667	8
Switzerland	CH	2007		11,81979425	73,23333333	9
Switzerland	CH	2008		11,34627759	74,36666667	10
Switzerland	CH	2009		11,72660785	74,03333333	11
Switzerland	CH	2010		11,58975843	73,53333333	12
Switzerland	CH	2011		12,19828744	73,66666667	13
Switzerland	CH	2012		12,09644751	74,46666667	14
Switzerland	CH	2013		13,18401463	74,93333333	15
Switzerland	CH	2014		12,64999134	75,86666667	16
Switzerland	CH	2015		14,37407057	76,3	17
Switzerland	CH	2016	2016	14,46981901	77,6	18
United Kingdom	GB	2000	2000	19,58066528	37,06666667	2
United Kingdom	GB	2001		19,94446976	39,96666667	3
United Kingdom	GB	2002		20,06587584	45,9	4
United Kingdom	GB	2003		19,99376691	51,2	5
United Kingdom	GB	2004		20,74319126	53,13333333	6
United Kingdom	GB	2005		20,02452566	54,86666667	7
United Kingdom	GB	2006		20,56392255	57,26666667	8
United Kingdom	GB	2007		21,11099411	59,6	9
United Kingdom	GB	2008		20,2513235	61,16666667	10
United Kingdom	GB	2009		20,80944617	62,76666667	11
United Kingdom	GB	2010		20,59145431	63,6	12
United Kingdom	GB	2011		20,88337543	64,66666667	13
United Kingdom	GB	2012		21,71494446	65,43333333	14
United Kingdom	GB	2013		21,25564814	67,2	15
United Kingdom	GB	2014		21,98907913	68,73333333	16
United Kingdom	GB	2015		23,32527549	69,8	17
United Kingdom	GB	2016	2016	23,89072372	70,1	18
United States	US	2000	2000	46,59616121	21,6	2
United States	US	2001		47,39292726	24	3
United States	US	2002		47,35248544	28,03333333	4
United States	US	2003		47,02474046	31,56666667	5
United States	US	2004		46,91105189	32,26666667	6
United States	US	2005		46,75430547	33,43333333	7
United States	US	2006		47,1932387	34,8	8
United States	US	2007		47,39243821	36,03333333	9
United States	US	2008		46,63945975	36,96666667	10
United States	US	2009		47,17649671	37,76666667	11
United States	US	2010		46,7020425	38,53333333	12
United States	US	2011		47,28942366	39,66666667	13
United States	US	2012		47,58118852	41,13333333	14
United States	US	2013		47,59648819	42,83333333	15
United States	US	2014		47,4590366	44,53333333	16
United States	US	2015		47,86115112	45,3	17
United States	US	2016	2016	48,61699287	46,4	18
