# Supplementary material for: Citation gaming induced by bibliometric evaluation: A country-level comparative analysis
Source: PLoS One. 2019 Sep 11;14(9):e0221212. doi: 10.1371/journal.pone.0221212 (PMC6739054; doi:10.1371/journal.pone.0221212)
Supplement: S1 File — Files 1-27: data for each Scopus Category; File 28 data for all the Scopus Main Categories aggregated. (ZIP) [file pone.0221212.s002.zip › S1_File_17_MAT.csv]

Country	Acronym	Year	Year2	Inwardness	Perc_Avg3Y_Int_Collab	Indice
Belgium	BE	2000	2000	14,7289251	46,46666667	2
Belgium	BE	2001		16,13259059	48,6	3
Belgium	BE	2002		15,7947293	50,36666667	4
Belgium	BE	2003		14,74422505	49,56666667	5
Belgium	BE	2004		14,40649076	49,06666667	6
Belgium	BE	2005		16,31328277	49,4	7
Belgium	BE	2006		14,26716981	51,3	8
Belgium	BE	2007		17,39307674	53,13333333	9
Belgium	BE	2008		16,79012346	54,3	10
Belgium	BE	2009		18,79693792	54,76666667	11
Belgium	BE	2010		17,68682924	55,83333333	12
Belgium	BE	2011		20,23893768	56,43333333	13
Belgium	BE	2012		19,58128079	58,36666667	14
Belgium	BE	2013		23,67201879	59,66666667	15
Belgium	BE	2014		24,03915881	62,03333333	16
Belgium	BE	2015		26,85159755	62,7	17
Belgium	BE	2016	2016	24,76203427	63,6	18
Canada	CA	2000	2000	17,4127729	42,53333333	2
Canada	CA	2001		16,28398252	42,63333333	3
Canada	CA	2002		17,41682056	43,4	4
Canada	CA	2003		17,26427997	45,16666667	5
Canada	CA	2004		17,90129038	45,83333333	6
Canada	CA	2005		18,40791295	46,56666667	7
Canada	CA	2006		19,20837257	47,5	8
Canada	CA	2007		18,59913312	47,43333333	9
Canada	CA	2008		18,54068299	47,76666667	10
Canada	CA	2009		19,36518636	48,23333333	11
Canada	CA	2010		19,38791493	49,66666667	12
Canada	CA	2011		21,50310559	51,46666667	13
Canada	CA	2012		21,96461257	53,33333333	14
Canada	CA	2013		22,94975485	54,8	15
Canada	CA	2014		22,00470546	56,53333333	16
Canada	CA	2015		21,71327306	57,2	17
Canada	CA	2016	2016	26,73671005	58,7	18
France	FR	2000	2000	28,54401852	35,3	2
France	FR	2001		30,11080303	37,2	3
France	FR	2002		28,71699285	38,93333333	4
France	FR	2003		29,17601795	40,73333333	5
France	FR	2004		29,33315604	41,06666667	6
France	FR	2005		28,81894592	41,33333333	7
France	FR	2006		31,56578793	42,5	8
France	FR	2007		29,34737446	44,13333333	9
France	FR	2008		30,71436747	45,96666667	10
France	FR	2009		31,0757193	46,96666667	11
France	FR	2010		31,88534805	48,3	12
France	FR	2011		30,68476398	49,16666667	13
France	FR	2012		33,24520471	50,6	14
France	FR	2013		33,93591192	51,53333333	15
France	FR	2014		34,66208374	53,2	16
France	FR	2015		36,50212766	53,9	17
France	FR	2016	2016	37,70229582	55,3	18
Germany	DE	2000	2000	25,50695459	36,63333333	2
Germany	DE	2001		25,39818001	38,93333333	3
Germany	DE	2002		25,60988253	40,8	4
Germany	DE	2003		25,34112455	40,9	5
Germany	DE	2004		25,24678563	40,7	6
Germany	DE	2005		25,03373076	40,86666667	7
Germany	DE	2006		26,70857113	41,7	8
Germany	DE	2007		26,53838732	41,76666667	9
Germany	DE	2008		30,64285951	42,13333333	10
Germany	DE	2009		30,91773478	42,3	11
Germany	DE	2010		31,09332584	42,9	12
Germany	DE	2011		31,0224281	43,36666667	13
Germany	DE	2012		33,84936329	44,4	14
Germany	DE	2013		34,75183264	45,46666667	15
Germany	DE	2014		34,54567706	46,46666667	16
Germany	DE	2015		36,37009756	46,8	17
Germany	DE	2016	2016	40,73941684	47,7	18
Italy	IT	2000	2000	27,7045059	34,6	2
Italy	IT	2001		28,50875719	34,9	3
Italy	IT	2002		26,75138275	36,7	4
Italy	IT	2003		26,16802071	36,5	5
Italy	IT	2004		29,65002181	36,93333333	6
Italy	IT	2005		29,30847009	37,03333333	7
Italy	IT	2006		30,03117733	38,66666667	8
Italy	IT	2007		30,73783204	38,46666667	9
Italy	IT	2008		32,00040099	39,5	10
Italy	IT	2009		32,85672118	39,8	11
Italy	IT	2010		34,64179431	42	12
Italy	IT	2011		37,16319713	42,46666667	13
Italy	IT	2012		39,11033002	44,06666667	14
Italy	IT	2013		42,69490485	44,93333333	15
Italy	IT	2014		41,9800885	46,63333333	16
Italy	IT	2015		43,89536313	47,3	17
Italy	IT	2016	2016	46,9933835	47,9	18
Japan	JP	2000	2000	28,55859397	18,5	2
Japan	JP	2001		29,33563878	19,6	3
Japan	JP	2002		27,34361598	21,1	4
Japan	JP	2003		30,70239427	22,56666667	5
Japan	JP	2004		31,38207876	23,76666667	6
Japan	JP	2005		29,45980236	23,96666667	7
Japan	JP	2006		28,20375892	24,06666667	8
Japan	JP	2007		30,71991794	23,5	9
Japan	JP	2008		32,12357665	24,43333333	10
Japan	JP	2009		30,79388103	24,86666667	11
Japan	JP	2010		33,09580805	26,63333333	12
Japan	JP	2011		31,78455624	27,1	13
Japan	JP	2012		37,24119582	28,13333333	14
Japan	JP	2013		37,45425333	28,5	15
Japan	JP	2014		39,56465634	29,73333333	16
Japan	JP	2015		38,22515931	30,25	17
Japan	JP	2016	2016	42,12648022	30,9	18
Netherlands	NL	2000	2000	13,01277493	41,13333333	2
Netherlands	NL	2001		15,62492165	42,56666667	3
Netherlands	NL	2002		17,26797498	45,6	4
Netherlands	NL	2003		16,29895852	46,26666667	5
Netherlands	NL	2004		15,99957785	46,9	6
Netherlands	NL	2005		15,68542205	46,76666667	7
Netherlands	NL	2006		17,33604126	47,6	8
Netherlands	NL	2007		18,53667561	48,16666667	9
Netherlands	NL	2008		18,33687859	49,46666667	10
Netherlands	NL	2009		18,96389399	50,33333333	11
Netherlands	NL	2010		20,41067201	51,63333333	12
Netherlands	NL	2011		21,41321797	53,1	13
Netherlands	NL	2012		22,60792894	55,3	14
Netherlands	NL	2013		24,4396709	56,7	15
Netherlands	NL	2014		24,58757377	58,53333333	16
Netherlands	NL	2015		27,45792737	59,35	17
Netherlands	NL	2016	2016	30,52817556	61,4	18
Sweden	SE	2000	2000	12,32278583	40,36666667	2
Sweden	SE	2001		9,008685235	40,76666667	3
Sweden	SE	2002		14,11632082	42,26666667	4
Sweden	SE	2003		9,054620451	41,4	5
Sweden	SE	2004		15,18459872	42	6
Sweden	SE	2005		13,0912773	42,56666667	7
Sweden	SE	2006		17,96948832	44,56666667	8
Sweden	SE	2007		17,44169477	45,5	9
Sweden	SE	2008		18,22324415	46,83333333	10
Sweden	SE	2009		17,66803841	48,76666667	11
Sweden	SE	2010		20,53055377	50	12
Sweden	SE	2011		21,3257396	52,46666667	13
Sweden	SE	2012		21,7267292	53,4	14
Sweden	SE	2013		18,97131645	55	15
Sweden	SE	2014		24,31673402	56,26666667	16
Sweden	SE	2015		28,49344978	57,05	17
Sweden	SE	2016	2016	26,28493014	58,8	18
Switzerland	CH	2000	2000	8,85899434	46,2	2
Switzerland	CH	2001		12,24154738	48,63333333	3
Switzerland	CH	2002		11,45919588	51,3	4
Switzerland	CH	2003		10,37896789	52,36666667	5
Switzerland	CH	2004		11,04464797	52,03333333	6
Switzerland	CH	2005		12,85946238	52,96666667	7
Switzerland	CH	2006		9,140614582	55,43333333	8
Switzerland	CH	2007		12,6145379	57,76666667	9
Switzerland	CH	2008		16,78494421	59,43333333	10
Switzerland	CH	2009		15,75116402	60,06666667	11
Switzerland	CH	2010		15,67773387	61,16666667	12
Switzerland	CH	2011		16,41857307	62,7	13
Switzerland	CH	2012		17,88280232	63,83333333	14
Switzerland	CH	2013		22,94706379	64,23333333	15
Switzerland	CH	2014		22,00883097	63,7	16
Switzerland	CH	2015		18,65066642	63,8	17
Switzerland	CH	2016	2016	24,8540522	64,1	18
United Kingdom	GB	2000	2000	22,05573149	35,13333333	2
United Kingdom	GB	2001		20,99260507	36,8	3
United Kingdom	GB	2002		22,04754573	39,1	4
United Kingdom	GB	2003		21,85538529	41,4	5
United Kingdom	GB	2004		22,61264707	43,03333333	6
United Kingdom	GB	2005		23,01936718	44,2	7
United Kingdom	GB	2006		23,40963781	45,43333333	8
United Kingdom	GB	2007		22,2879506	46,63333333	9
United Kingdom	GB	2008		24,67732894	48	10
United Kingdom	GB	2009		23,157919	48,96666667	11
United Kingdom	GB	2010		26,08630367	50,6	12
United Kingdom	GB	2011		25,68644156	52,26666667	13
United Kingdom	GB	2012		27,21339227	54,4	14
United Kingdom	GB	2013		28,81394369	55,83333333	15
United Kingdom	GB	2014		30,3663835	57,1	16
United Kingdom	GB	2015		31,17953753	57,5	17
United Kingdom	GB	2016	2016	33,1386792	58,3	18
United States	US	2000	2000	36,32321364	26,1	2
United States	US	2001		37,60205758	26,93333333	3
United States	US	2002		36,11452165	28,23333333	4
United States	US	2003		36,85907624	29,5	5
United States	US	2004		38,21239959	30,13333333	6
United States	US	2005		38,54506011	31,06666667	7
United States	US	2006		39,44591381	32	8
United States	US	2007		38,85715738	32,6	9
United States	US	2008		40,561367	32,86666667	10
United States	US	2009		40,64252165	33,2	11
United States	US	2010		42,2666087	34,46666667	12
United States	US	2011		42,9117928	36	13
United States	US	2012		44,38022578	37,66666667	14
United States	US	2013		44,19162244	38,46666667	15
United States	US	2014		46,00154736	39,73333333	16
United States	US	2015		46,83285324	40,15	17
United States	US	2016	2016	49,02468026	41,4	18
