# Supplementary material for: Citation gaming induced by bibliometric evaluation: A country-level comparative analysis
Source: PLoS One. 2019 Sep 11;14(9):e0221212. doi: 10.1371/journal.pone.0221212 (PMC6739054; doi:10.1371/journal.pone.0221212)
Supplement: S1 File — Files 1-27: data for each Scopus Category; File 28 data for all the Scopus Main Categories aggregated. (ZIP) [file pone.0221212.s002.zip › S1_File_18_MED.csv]

Country	Acronym	Year	Year2	Inwardness	Perc_Avg3Y_Int_Collab	Indice
Belgium	BE	2000	2000	9,564283354	32,93333333	2
Belgium	BE	2001		9,254206574	35,66666667	3
Belgium	BE	2002		9,628064952	39,46666667	4
Belgium	BE	2003		9,109634006	42,43333333	5
Belgium	BE	2004		9,886275147	43,5	6
Belgium	BE	2005		9,083833057	44,73333333	7
Belgium	BE	2006		9,953669399	46,7	8
Belgium	BE	2007		9,853034134	49,13333333	9
Belgium	BE	2008		10,27293838	51,46666667	10
Belgium	BE	2009		10,21447721	53,56666667	11
Belgium	BE	2010		10,51164753	55,73333333	12
Belgium	BE	2011		11,07037106	58	13
Belgium	BE	2012		11,38405164	60,3	14
Belgium	BE	2013		11,48910999	62,6	15
Belgium	BE	2014		11,80778263	65,1	16
Belgium	BE	2015		12,17812991	66,4	17
Belgium	BE	2016	2016	12,15171177	68	18
Canada	CA	2000	2000	14,35633103	28,43333333	2
Canada	CA	2001		15,32976269	30,5	3
Canada	CA	2002		14,99988636	33,73333333	4
Canada	CA	2003		14,85774603	36,63333333	5
Canada	CA	2004		15,00816405	37,93333333	6
Canada	CA	2005		15,00765584	38,66666667	7
Canada	CA	2006		15,72761502	39,6	8
Canada	CA	2007		15,78482695	41,03333333	9
Canada	CA	2008		15,76011559	42,33333333	10
Canada	CA	2009		15,99508833	43,13333333	11
Canada	CA	2010		16,21733441	43,93333333	12
Canada	CA	2011		16,54925508	45,03333333	13
Canada	CA	2012		16,93790654	46,76666667	14
Canada	CA	2013		17,15954912	48,63333333	15
Canada	CA	2014		17,9966184	50,8	16
Canada	CA	2015		17,4448458	51,85	17
Canada	CA	2016	2016	18,23570477	53,2	18
France	FR	2000	2000	16,46670141	19,26666667	2
France	FR	2001		16,68393876	21,26666667	3
France	FR	2002		16,21852319	24,03333333	4
France	FR	2003		16,20806812	26,06666667	5
France	FR	2004		16,40210191	27,5	6
France	FR	2005		15,89080113	29,06666667	7
France	FR	2006		16,54577373	30,93333333	8
France	FR	2007		16,27530605	32,9	9
France	FR	2008		16,18412007	34,46666667	10
France	FR	2009		16,55099116	35,9	11
France	FR	2010		16,64380578	37,2	12
France	FR	2011		16,33469488	39,03333333	13
France	FR	2012		16,84032433	41,2	14
France	FR	2013		17,48203361	43,13333333	15
France	FR	2014		18,01301156	44,66666667	16
France	FR	2015		16,9996418	45,35	17
France	FR	2016	2016	18,41947425	45,8	18
Germany	DE	2000	2000	21,24189928	19,7	2
Germany	DE	2001		21,20178202	21,73333333	3
Germany	DE	2002		20,73900001	24,43333333	4
Germany	DE	2003		20,72206498	27,16666667	5
Germany	DE	2004		20,98813826	28,63333333	6
Germany	DE	2005		20,15514517	30,3	7
Germany	DE	2006		21,12880603	31,86666667	8
Germany	DE	2007		20,81751012	33,96666667	9
Germany	DE	2008		21,2472115	35,56666667	10
Germany	DE	2009		21,09380483	36,96666667	11
Germany	DE	2010		21,74970929	38,2	12
Germany	DE	2011		22,00718968	39,56666667	13
Germany	DE	2012		22,58541007	41,13333333	14
Germany	DE	2013		22,90441187	42,63333333	15
Germany	DE	2014		23,4860419	43,96666667	16
Germany	DE	2015		23,73563029	44,7	17
Germany	DE	2016	2016	25,32358293	45,2	18
Italy	IT	2000	2000	17,325071	18,2	2
Italy	IT	2001		17,47811612	19,63333333	3
Italy	IT	2002		17,40595067	21,66666667	4
Italy	IT	2003		17,28275546	23,43333333	5
Italy	IT	2004		17,5054307	24,7	6
Italy	IT	2005		16,99629452	26	7
Italy	IT	2006		17,79743385	27,43333333	8
Italy	IT	2007		17,97840763	29	9
Italy	IT	2008		18,23793811	30,83333333	10
Italy	IT	2009		18,46671417	32,56666667	11
Italy	IT	2010		19,33529956	33,83333333	12
Italy	IT	2011		20,35667458	35,13333333	13
Italy	IT	2012		21,05083627	36,53333333	14
Italy	IT	2013		22,0200481	38,93333333	15
Italy	IT	2014		22,62872379	41,16666667	16
Italy	IT	2015		23,19645472	42,55	17
Italy	IT	2016	2016	25,03063962	43,6	18
Japan	JP	2000	2000	22,68073369	9,5	2
Japan	JP	2001		22,81774946	10,4	3
Japan	JP	2002		23,02886733	11,46666667	4
Japan	JP	2003		22,3329553	12,5	5
Japan	JP	2004		22,85066852	12,86666667	6
Japan	JP	2005		21,95700745	13,36666667	7
Japan	JP	2006		23,14318476	13,86666667	8
Japan	JP	2007		22,27514527	14,43333333	9
Japan	JP	2008		23,70907175	14,83333333	10
Japan	JP	2009		23,81423541	14,73333333	11
Japan	JP	2010		23,74682933	14,7	12
Japan	JP	2011		23,20719628	15	13
Japan	JP	2012		23,94471772	15,76666667	14
Japan	JP	2013		24,0321431	16,63333333	15
Japan	JP	2014		25,66836778	17,43333333	16
Japan	JP	2015		25,38598289	17,9	17
Japan	JP	2016	2016	25,73716544	18,4	18
Netherlands	NL	2000	2000	13,56939567	28,86666667	2
Netherlands	NL	2001		13,64229545	31	3
Netherlands	NL	2002		13,80942647	33,63333333	4
Netherlands	NL	2003		13,89142012	35,4	5
Netherlands	NL	2004		13,92358353	36,26666667	6
Netherlands	NL	2005		14,44581762	37,36666667	7
Netherlands	NL	2006		14,72334841	39,2	8
Netherlands	NL	2007		14,69316681	40,9	9
Netherlands	NL	2008		14,99899712	42,53333333	10
Netherlands	NL	2009		15,03636296	44,1	11
Netherlands	NL	2010		15,24379571	46,1	12
Netherlands	NL	2011		15,50013413	47,9	13
Netherlands	NL	2012		16,00043545	50,26666667	14
Netherlands	NL	2013		16,56392755	52,33333333	15
Netherlands	NL	2014		16,79325049	54,56666667	16
Netherlands	NL	2015		16,54653442	55,5	17
Netherlands	NL	2016	2016	17,1653642	56,4	18
Sweden	SE	2000	2000	12,55467011	30,63333333	2
Sweden	SE	2001		12,5485628	33,56666667	3
Sweden	SE	2002		13,41654474	37,7	4
Sweden	SE	2003		11,62912993	41,23333333	5
Sweden	SE	2004		12,19665165	42,86666667	6
Sweden	SE	2005		11,69083664	45,2	7
Sweden	SE	2006		12,41173813	47,66666667	8
Sweden	SE	2007		12,5042172	49,56666667	9
Sweden	SE	2008		12,95007922	50,53333333	10
Sweden	SE	2009		13,13191522	52	11
Sweden	SE	2010		13,37715531	54,06666667	12
Sweden	SE	2011		13,58209398	55,96666667	13
Sweden	SE	2012		13,34271301	57,3	14
Sweden	SE	2013		14,07536384	58,73333333	15
Sweden	SE	2014		13,910984	60,7	16
Sweden	SE	2015		14,11530099	62	17
Sweden	SE	2016	2016	15,02613283	63,4	18
Switzerland	CH	2000	2000	9,230811879	36,56666667	2
Switzerland	CH	2001		9,390994926	40,03333333	3
Switzerland	CH	2002		9,229007376	44,6	4
Switzerland	CH	2003		9,307371331	48,4	5
Switzerland	CH	2004		9,433723114	50,36666667	6
Switzerland	CH	2005		9,216178475	51,66666667	7
Switzerland	CH	2006		9,908268741	53,7	8
Switzerland	CH	2007		10,09753218	56,2	9
Switzerland	CH	2008		10,07584817	58	10
Switzerland	CH	2009		10,24857051	59,33333333	11
Switzerland	CH	2010		10,68359806	60,6	12
Switzerland	CH	2011		11,06227043	61,9	13
Switzerland	CH	2012		11,01603017	63,26666667	14
Switzerland	CH	2013		12,39389699	64,7	15
Switzerland	CH	2014		13,21885322	66,6	16
Switzerland	CH	2015		12,812408	67,6	17
Switzerland	CH	2016	2016	14,13194501	68,6	18
United Kingdom	GB	2000	2000	20,56325988	22,33333333	2
United Kingdom	GB	2001		21,22521915	24,4	3
United Kingdom	GB	2002		20,4820428	27,43333333	4
United Kingdom	GB	2003		20,53699701	30,03333333	5
United Kingdom	GB	2004		20,81676719	31,66666667	6
United Kingdom	GB	2005		20,38941074	32,9	7
United Kingdom	GB	2006		20,93050702	34,66666667	8
United Kingdom	GB	2007		20,99446737	36,4	9
United Kingdom	GB	2008		21,22788425	38,53333333	10
United Kingdom	GB	2009		21,44555	40,23333333	11
United Kingdom	GB	2010		21,47211825	42,1	12
United Kingdom	GB	2011		22,44417524	43,9	13
United Kingdom	GB	2012		22,7190321	46,4	14
United Kingdom	GB	2013		23,31897461	49,26666667	15
United Kingdom	GB	2014		23,67142155	52,16666667	16
United Kingdom	GB	2015		24,01056137	53,55	17
United Kingdom	GB	2016	2016	24,83873635	54,8	18
United States	US	2000	2000	46,70020892	14,56666667	2
United States	US	2001		47,20963465	15,66666667	3
United States	US	2002		47,15885946	17,33333333	4
United States	US	2003		47,17583574	18,86666667	5
United States	US	2004		47,07104301	19,7	6
United States	US	2005		47,24591303	20,73333333	7
United States	US	2006		47,49908485	21,7	8
United States	US	2007		47,32818905	22,86666667	9
United States	US	2008		47,42224137	23,8	10
United States	US	2009		47,54933775	24,63333333	11
United States	US	2010		47,82075985	25,53333333	12
United States	US	2011		48,03407526	26,5	13
United States	US	2012		48,64091047	27,86666667	14
United States	US	2013		48,9519322	29,3	15
United States	US	2014		49,58271781	30,73333333	16
United States	US	2015		49,61815054	31,45	17
United States	US	2016	2016	50,09990661	32,1	18
