# Supplementary material for: Citation gaming induced by bibliometric evaluation: A country-level comparative analysis
Source: PLoS One. 2019 Sep 11;14(9):e0221212. doi: 10.1371/journal.pone.0221212 (PMC6739054; doi:10.1371/journal.pone.0221212)
Supplement: S1 File — Files 1-27: data for each Scopus Category; File 28 data for all the Scopus Main Categories aggregated. (ZIP) [file pone.0221212.s002.zip › S1_File_19_MS.csv]

Country	Acronym	Year	Year2	Inwardness	Perc_Avg3Y_Int_Collab	Indice
Belgium	BE	2000	2000	11,67146974	51,86666667	2
Belgium	BE	2001		13,74144464	53,66666667	3
Belgium	BE	2002		11,17477861	56,63333333	4
Belgium	BE	2003		12,2868146	56,93333333	5
Belgium	BE	2004		13,65006289	56,9	6
Belgium	BE	2005		16,05261114	56,9	7
Belgium	BE	2006		15,33933934	58,36666667	8
Belgium	BE	2007		16,52428666	59,33333333	9
Belgium	BE	2008		16,12116626	60,76666667	10
Belgium	BE	2009		16,22929012	61,16666667	11
Belgium	BE	2010		15,4907888	62,1	12
Belgium	BE	2011		16,97385687	62,3	13
Belgium	BE	2012		18,22033898	63,2	14
Belgium	BE	2013		17,48970196	64,4	15
Belgium	BE	2014		19,35895876	65,93333333	16
Belgium	BE	2015		20,63981989	66,55	17
Belgium	BE	2016	2016	21,42697882	67,3	18
Canada	CA	2000	2000	17,03721886	35,06666667	2
Canada	CA	2001		16,46657955	37,16666667	3
Canada	CA	2002		17,25225118	38,93333333	4
Canada	CA	2003		18,25150318	40,53333333	5
Canada	CA	2004		16,32593922	40,53333333	6
Canada	CA	2005		16,14178033	41,23333333	7
Canada	CA	2006		16,59665538	41,5	8
Canada	CA	2007		17,34233215	42,16666667	9
Canada	CA	2008		17,5874087	42,13333333	10
Canada	CA	2009		17,2948455	42,36666667	11
Canada	CA	2010		18,720377	42,8	12
Canada	CA	2011		18,54322377	43,7	13
Canada	CA	2012		19,99369549	45,63333333	14
Canada	CA	2013		20,97184795	47,06666667	15
Canada	CA	2014		21,67752464	49,46666667	16
Canada	CA	2015		21,66625218	50,45	17
Canada	CA	2016	2016	21,76043773	52,4	18
France	FR	2000	2000	23,10694249	44,23333333	2
France	FR	2001		24,13897175	46,2	3
France	FR	2002		23,79918989	48,66666667	4
France	FR	2003		22,90462	50,03333333	5
France	FR	2004		23,63383789	50,53333333	6
France	FR	2005		23,00131625	51,13333333	7
France	FR	2006		23,45953776	50,93333333	8
France	FR	2007		23,68527687	51,53333333	9
France	FR	2008		24,44731906	52,36666667	10
France	FR	2009		23,36560087	54	11
France	FR	2010		24,67709892	54,86666667	12
France	FR	2011		25,33945512	55,1	13
France	FR	2012		25,42058204	56,16666667	14
France	FR	2013		25,87973679	57,43333333	15
France	FR	2014		27,05948848	59,16666667	16
France	FR	2015		27,39265417	59,8	17
France	FR	2016	2016	27,13063533	60,7	18
Germany	DE	2000	2000	25,05136621	40,33333333	2
Germany	DE	2001		24,50912168	42,76666667	3
Germany	DE	2002		25,19639926	45,13333333	4
Germany	DE	2003		24,08406703	45,63333333	5
Germany	DE	2004		24,45258202	45,36666667	6
Germany	DE	2005		24,30068243	46	7
Germany	DE	2006		24,81069981	46,53333333	8
Germany	DE	2007		25,57471742	46,66666667	9
Germany	DE	2008		26,20755846	46,56666667	10
Germany	DE	2009		26,16254907	46,53333333	11
Germany	DE	2010		26,50645932	47,06666667	12
Germany	DE	2011		27,97444893	47,93333333	13
Germany	DE	2012		28,4729832	48,76666667	14
Germany	DE	2013		29,11734146	49,86666667	15
Germany	DE	2014		29,48195801	50,53333333	16
Germany	DE	2015		29,67383128	51,4	17
Germany	DE	2016	2016	31,35828817	52	18
Italy	IT	2000	2000	21,88796311	37,4	2
Italy	IT	2001		22,62434245	38,73333333	3
Italy	IT	2002		22,74272762	40,66666667	4
Italy	IT	2003		22,74342351	41,96666667	5
Italy	IT	2004		23,27595362	43,03333333	6
Italy	IT	2005		21,44786744	42,8	7
Italy	IT	2006		23,64308732	42,93333333	8
Italy	IT	2007		23,50111095	43,23333333	9
Italy	IT	2008		25,12185357	44,46666667	10
Italy	IT	2009		24,85404183	45,43333333	11
Italy	IT	2010		24,8281829	46,7	12
Italy	IT	2011		27,43585343	47,2	13
Italy	IT	2012		28,93317548	48,93333333	14
Italy	IT	2013		29,44025377	49,63333333	15
Italy	IT	2014		30,90339357	51,63333333	16
Italy	IT	2015		30,10076063	51,85	17
Italy	IT	2016	2016	33,75029642	53,5	18
Japan	JP	2000	2000	30,22788568	16,76666667	2
Japan	JP	2001		30,2802835	18,1	3
Japan	JP	2002		30,15139134	19,83333333	4
Japan	JP	2003		29,15331875	21,26666667	5
Japan	JP	2004		29,31226833	21,7	6
Japan	JP	2005		29,04453958	22	7
Japan	JP	2006		28,75709591	21,9	8
Japan	JP	2007		29,83564249	22,1	9
Japan	JP	2008		28,97870855	22,66666667	10
Japan	JP	2009		29,18809812	23,33333333	11
Japan	JP	2010		29,06681551	24,6	12
Japan	JP	2011		29,4023605	25,1	13
Japan	JP	2012		30,14902029	26,1	14
Japan	JP	2013		30,82564262	27,2	15
Japan	JP	2014		31,19207627	28,93333333	16
Japan	JP	2015		30,76171619	29,8	17
Japan	JP	2016	2016	31,43404819	30,4	18
Netherlands	NL	2000	2000	12,47626978	46,16666667	2
Netherlands	NL	2001		11,82575533	48,2	3
Netherlands	NL	2002		12,54910353	51,13333333	4
Netherlands	NL	2003		12,49679642	52,33333333	5
Netherlands	NL	2004		13,77839709	52,5	6
Netherlands	NL	2005		13,98810371	53,16666667	7
Netherlands	NL	2006		13,51683882	54,06666667	8
Netherlands	NL	2007		11,88557099	54,66666667	9
Netherlands	NL	2008		13,55078229	55,7	10
Netherlands	NL	2009		13,53106486	56,93333333	11
Netherlands	NL	2010		14,031411	58,56666667	12
Netherlands	NL	2011		15,32289943	60	13
Netherlands	NL	2012		16,26377421	62,2	14
Netherlands	NL	2013		16,70056957	63,86666667	15
Netherlands	NL	2014		17,772669	65,16666667	16
Netherlands	NL	2015		16,73700518	65,5	17
Netherlands	NL	2016	2016	20,28393293	66,7	18
Sweden	SE	2000	2000	14,77613403	42,43333333	2
Sweden	SE	2001		15,34761196	45,33333333	3
Sweden	SE	2002		15,23846679	48,6	4
Sweden	SE	2003		13,31329827	49,86666667	5
Sweden	SE	2004		15,80458591	50,73333333	6
Sweden	SE	2005		16,29983472	52,1	7
Sweden	SE	2006		16,47440859	53,8	8
Sweden	SE	2007		15,83433772	54,86666667	9
Sweden	SE	2008		18,88436826	55,36666667	10
Sweden	SE	2009		16,89553897	56,6	11
Sweden	SE	2010		18,23508648	57,73333333	12
Sweden	SE	2011		19,2795144	58,7	13
Sweden	SE	2012		19,69786795	59,46666667	14
Sweden	SE	2013		20,30421642	60,83333333	15
Sweden	SE	2014		20,58238711	62,26666667	16
Sweden	SE	2015		20,34284307	63,35	17
Sweden	SE	2016	2016	20,30920905	63,8	18
Switzerland	CH	2000	2000	13,09737185	51,86666667	2
Switzerland	CH	2001		13,30946115	54,63333333	3
Switzerland	CH	2002		13,98452371	57,2	4
Switzerland	CH	2003		12,23947495	57,66666667	5
Switzerland	CH	2004		13,1739232	57,4	6
Switzerland	CH	2005		13,57818844	57,63333333	7
Switzerland	CH	2006		14,40257041	58,66666667	8
Switzerland	CH	2007		13,72969208	60,56666667	9
Switzerland	CH	2008		14,87253686	62,1	10
Switzerland	CH	2009		13,92376361	62,76666667	11
Switzerland	CH	2010		15,28267722	63,8	12
Switzerland	CH	2011		14,85726755	65,1	13
Switzerland	CH	2012		15,86567185	66,06666667	14
Switzerland	CH	2013		15,59604599	66,6	15
Switzerland	CH	2014		17,42617378	67,8	16
Switzerland	CH	2015		17,64447374	69,05	17
Switzerland	CH	2016	2016	20,00866176	70,1	18
United Kingdom	GB	2000	2000	18,47616918	38,76666667	2
United Kingdom	GB	2001		18,84545396	40,96666667	3
United Kingdom	GB	2002		17,832355	43,53333333	4
United Kingdom	GB	2003		18,52941461	45,16666667	5
United Kingdom	GB	2004		18,92699848	46,06666667	6
United Kingdom	GB	2005		17,95448571	47,23333333	7
United Kingdom	GB	2006		19,36965503	48	8
United Kingdom	GB	2007		17,25393591	49,4	9
United Kingdom	GB	2008		19,63100122	50,76666667	10
United Kingdom	GB	2009		19,48153934	52,03333333	11
United Kingdom	GB	2010		19,48128154	53,63333333	12
United Kingdom	GB	2011		20,39511093	55,43333333	13
United Kingdom	GB	2012		21,35054402	57,86666667	14
United Kingdom	GB	2013		21,85282996	59,8	15
United Kingdom	GB	2014		21,33917357	61,3	16
United Kingdom	GB	2015		23,09678052	61,95	17
United Kingdom	GB	2016	2016	23,61676371	62,8	18
United States	US	2000	2000	34,01677998	24,83333333	2
United States	US	2001		34,60798414	26,4	3
United States	US	2002		34,54469864	27,63333333	4
United States	US	2003		34,16529739	28,2	5
United States	US	2004		34,82323973	28,76666667	6
United States	US	2005		34,19533721	29,1	7
United States	US	2006		34,47902871	30	8
United States	US	2007		34,71718569	30,33333333	9
United States	US	2008		34,32386645	31,23333333	10
United States	US	2009		35,39114156	32,16666667	11
United States	US	2010		35,7869524	33,63333333	12
United States	US	2011		35,92207726	35,03333333	13
United States	US	2012		36,54598694	36,66666667	14
United States	US	2013		37,43021508	38,4	15
United States	US	2014		37,64526458	40,43333333	16
United States	US	2015		37,83148687	41,4	17
United States	US	2016	2016	38,86796361	42,4	18
