# Supplementary material for: Citation gaming induced by bibliometric evaluation: A country-level comparative analysis
Source: PLoS One. 2019 Sep 11;14(9):e0221212. doi: 10.1371/journal.pone.0221212 (PMC6739054; doi:10.1371/journal.pone.0221212)
Supplement: S1 File — Files 1-27: data for each Scopus Category; File 28 data for all the Scopus Main Categories aggregated. (ZIP) [file pone.0221212.s002.zip › S1_File_2_AH.csv]

Country	Acronym	Year	Year2	Inwardness	Perc_Avg3Y_Int_Collab	Indice
Belgium	BE	2000	2000	14,9197356	21,6	2
Belgium	BE	2001		14,46772367	22,1	3
Belgium	BE	2002		14,6627566	22,86666667	4
Belgium	BE	2003		17,12028095	23,76666667	5
Belgium	BE	2004		14,72546665	24,1	6
Belgium	BE	2005		18,02728227	25,26666667	7
Belgium	BE	2006		16,23239734	24,66666667	8
Belgium	BE	2007		17,70786917	24,46666667	9
Belgium	BE	2008		18,85035873	22,83333333	10
Belgium	BE	2009		18,04173835	23,53333333	11
Belgium	BE	2010		20,00610563	24,26666667	12
Belgium	BE	2011		20,22319919	25,13333333	13
Belgium	BE	2012		21,94335938	26,73333333	14
Belgium	BE	2013		21,85730464	27,33333333	15
Belgium	BE	2014		23,63174093	28,66666667	16
Belgium	BE	2015		24,40018108	28,5	17
Belgium	BE	2016	2016	28,63568216	28,5	18
Canada	CA	2000	2000	18,14622475	19,36666667	2
Canada	CA	2001		17,10442998	18,56666667	3
Canada	CA	2002		18,85438692	19,13333333	4
Canada	CA	2003		18,34830769	19,56666667	5
Canada	CA	2004		18,30458535	20,1	6
Canada	CA	2005		20,43633343	20,33333333	7
Canada	CA	2006		18,76162477	21,16666667	8
Canada	CA	2007		20,50786093	21,46666667	9
Canada	CA	2008		19,50356701	21,4	10
Canada	CA	2009		20,52653043	21,33333333	11
Canada	CA	2010		18,9943384	22,23333333	12
Canada	CA	2011		20,04485345	23,26666667	13
Canada	CA	2012		22,74657137	24,2	14
Canada	CA	2013		23,59814886	23,93333333	15
Canada	CA	2014		25,29139234	24,56666667	16
Canada	CA	2015		26,50155717	24,7	17
Canada	CA	2016	2016	28,92621476	25,9	18
France	FR	2000	2000	21,02727892	17,5	2
France	FR	2001		22,13848328	15,26666667	3
France	FR	2002		23,14495255	14,1	4
France	FR	2003		25,25342741	14,16666667	5
France	FR	2004		20,03525641	15,03333333	6
France	FR	2005		27,87867781	15,73333333	7
France	FR	2006		26,77184006	16,83333333	8
France	FR	2007		26,68210029	16,16666667	9
France	FR	2008		27,41353516	16,4	10
France	FR	2009		24,64742177	16,16666667	11
France	FR	2010		29,27478641	16,9	12
France	FR	2011		28,07269693	17,26666667	13
France	FR	2012		30,69107842	18,26666667	14
France	FR	2013		27,51684406	18,86666667	15
France	FR	2014		32,66225962	19,7	16
France	FR	2015		33,30708661	19,95	17
France	FR	2016	2016	35,38105413	20,4	18
Germany	DE	2000	2000	21,25366595	19,6	2
Germany	DE	2001		20,28893523	19,63333333	3
Germany	DE	2002		24,31260575	20,33333333	4
Germany	DE	2003		22,87974053	22,56666667	5
Germany	DE	2004		21,80310692	23,83333333	6
Germany	DE	2005		22,85304566	24,36666667	7
Germany	DE	2006		23,89339827	24,6	8
Germany	DE	2007		22,60303583	24,8	9
Germany	DE	2008		26,57938763	24,96666667	10
Germany	DE	2009		26,48946866	24,7	11
Germany	DE	2010		27,32909165	24,43333333	12
Germany	DE	2011		27,91944709	24,76666667	13
Germany	DE	2012		31,32021153	25,36666667	14
Germany	DE	2013		28,73771085	25,96666667	15
Germany	DE	2014		33,30286132	26,43333333	16
Germany	DE	2015		34,32465923	26,5	17
Germany	DE	2016	2016	37,76388604	26,7	18
Italy	IT	2000	2000	22,92343738	20,9	2
Italy	IT	2001		24,94464234	18,5	3
Italy	IT	2002		26,3072149	18,06666667	4
Italy	IT	2003		27,66470919	17,7	5
Italy	IT	2004		24,78059417	19,03333333	6
Italy	IT	2005		26,1475464	20,43333333	7
Italy	IT	2006		23,99111988	21,3	8
Italy	IT	2007		25,98391189	20,9	9
Italy	IT	2008		27,75253875	19,7	10
Italy	IT	2009		27,15949531	18,73333333	11
Italy	IT	2010		27,54370118	18,33333333	12
Italy	IT	2011		31,32291181	17,43333333	13
Italy	IT	2012		31,06171581	17,4	14
Italy	IT	2013		37,70520433	17,1	15
Italy	IT	2014		35,81458298	17,56666667	16
Italy	IT	2015		41,39211693	17,45	17
Italy	IT	2016	2016	43,54476851	17,5	18
Japan	JP	2000	2000	24,03337403	18,8	2
Japan	JP	2001		20,07817024	20,8	3
Japan	JP	2002		22,86079183	21,06666667	4
Japan	JP	2003		20,66919192	23,13333333	5
Japan	JP	2004		21,51307847	22,46666667	6
Japan	JP	2005		21,87083888	24,13333333	7
Japan	JP	2006		21,64493865	24,86666667	8
Japan	JP	2007		20	26,36666667	9
Japan	JP	2008		20,48913614	24,6	10
Japan	JP	2009		23,50606395	24,06666667	11
Japan	JP	2010		26,86152625	22,56666667	12
Japan	JP	2011		22,71679631	24,03333333	13
Japan	JP	2012		25,64417178	25,2	14
Japan	JP	2013		28,12877264	25,7	15
Japan	JP	2014		27,6508344	26,23333333	16
Japan	JP	2015		28,62760519	25,05	17
Japan	JP	2016	2016	33,31242158	25,5	18
Netherlands	NL	2000	2000	17,5956675	22,73333333	2
Netherlands	NL	2001		16,65726314	23,36666667	3
Netherlands	NL	2002		17,86855634	23,6	4
Netherlands	NL	2003		17,65053129	25,16666667	5
Netherlands	NL	2004		14,93316693	25,73333333	6
Netherlands	NL	2005		19,02349796	26,5	7
Netherlands	NL	2006		19,42432683	26	8
Netherlands	NL	2007		18,72489443	25,86666667	9
Netherlands	NL	2008		18,88538525	26,16666667	10
Netherlands	NL	2009		18,87242432	27,3	11
Netherlands	NL	2010		19,57086693	29	12
Netherlands	NL	2011		20,95146363	29,8	13
Netherlands	NL	2012		22,387562	31,9	14
Netherlands	NL	2013		19,6702572	32,2	15
Netherlands	NL	2014		23,23503686	32,93333333	16
Netherlands	NL	2015		25,78742126	32	17
Netherlands	NL	2016	2016	27,09566843	32,9	18
Sweden	SE	2000	2000	15,90524535	20,4	2
Sweden	SE	2001		13,70554177	21,73333333	3
Sweden	SE	2002		19,76280544	24,86666667	4
Sweden	SE	2003		17,38695144	26,5	5
Sweden	SE	2004		17,45236531	27,86666667	6
Sweden	SE	2005		18,95129393	27,36666667	7
Sweden	SE	2006		18,00554017	25,56666667	8
Sweden	SE	2007		18,21073942	25,73333333	9
Sweden	SE	2008		21,52949313	27,1	10
Sweden	SE	2009		21,30900717	28,03333333	11
Sweden	SE	2010		19,55268817	27,4	12
Sweden	SE	2011		21,80418042	26,93333333	13
Sweden	SE	2012		20,70111024	28,63333333	14
Sweden	SE	2013		23,36551387	28,96666667	15
Sweden	SE	2014		25,79994622	29,23333333	16
Sweden	SE	2015		27,78429074	28,1	17
Sweden	SE	2016	2016	28,70201097	29,3	18
Switzerland	CH	2000	2000	9,704352587	32,26666667	2
Switzerland	CH	2001		12,90246212	31,9	3
Switzerland	CH	2002		9,394043923	33,56666667	4
Switzerland	CH	2003		11,98595787	35,93333333	5
Switzerland	CH	2004		12,63111888	37,4	6
Switzerland	CH	2005		15,41943698	37,3	7
Switzerland	CH	2006		13,16388922	37,6	8
Switzerland	CH	2007		15,54096972	36,53333333	9
Switzerland	CH	2008		13,7569764	36,16666667	10
Switzerland	CH	2009		13,00237969	36,06666667	11
Switzerland	CH	2010		16,24319419	35,93333333	12
Switzerland	CH	2011		16,37501449	35,8	13
Switzerland	CH	2012		17,70090474	34,96666667	14
Switzerland	CH	2013		13,90798952	35,23333333	15
Switzerland	CH	2014		21,09349725	35,1	16
Switzerland	CH	2015		22,88341899	35,2	17
Switzerland	CH	2016	2016	27,16475096	35,3	18
United Kingdom	GB	2000	2000	29,82363513	10,96666667	2
United Kingdom	GB	2001		31,02667964	11,46666667	3
United Kingdom	GB	2002		32,41772797	12,83333333	4
United Kingdom	GB	2003		31,22013472	13,86666667	5
United Kingdom	GB	2004		29,78077414	14,9	6
United Kingdom	GB	2005		32,0107874	15,03333333	7
United Kingdom	GB	2006		31,96435879	16,23333333	8
United Kingdom	GB	2007		32,44048848	16,86666667	9
United Kingdom	GB	2008		31,64498763	17,5	10
United Kingdom	GB	2009		33,00869071	17,26666667	11
United Kingdom	GB	2010		33,8942403	17,46666667	12
United Kingdom	GB	2011		34,82377876	18,1	13
United Kingdom	GB	2012		35,99232724	19,6	14
United Kingdom	GB	2013		34,42776618	20,76666667	15
United Kingdom	GB	2014		36,03941032	21,83333333	16
United Kingdom	GB	2015		38,59924537	21,85	17
United Kingdom	GB	2016	2016	39,55730405	22,2	18
United States	US	2000	2000	50,423389	8,2	2
United States	US	2001		49,41256746	7,8	3
United States	US	2002		49,16298445	8,266666667	4
United States	US	2003		50,27649642	8,8	5
United States	US	2004		50,90785622	9,266666667	6
United States	US	2005		50,78727463	9,266666667	7
United States	US	2006		50,88640283	9,833333333	8
United States	US	2007		50,80543098	10,06666667	9
United States	US	2008		49,97793184	10,56666667	10
United States	US	2009		50,33778189	10,56666667	11
United States	US	2010		50,36298056	11,16666667	12
United States	US	2011		50,85112437	11,56666667	13
United States	US	2012		52,05134933	12,3	14
United States	US	2013		51,29743328	12,53333333	15
United States	US	2014		52,86207107	12,96666667	16
United States	US	2015		53,50927334	12,9	17
United States	US	2016	2016	53,48832382	13,3	18
