# Supplementary material for: Citation gaming induced by bibliometric evaluation: A country-level comparative analysis
Source: PLoS One. 2019 Sep 11;14(9):e0221212. doi: 10.1371/journal.pone.0221212 (PMC6739054; doi:10.1371/journal.pone.0221212)
Supplement: S1 File — Files 1-27: data for each Scopus Category; File 28 data for all the Scopus Main Categories aggregated. (ZIP) [file pone.0221212.s002.zip › S1_File_20_MUL.csv]

Country	Acronym	Year	Year2	Inwardness	Perc_Avg3Y_Int_Collab	Indice
Belgium	BE	2000	2000	5,095367847	64,36666667	2
Belgium	BE	2001		6,732751006	71,03333333	3
Belgium	BE	2002		6,00123012	77,03333333	4
Belgium	BE	2003		8,654489815	82,03333333	5
Belgium	BE	2004		6,893080072	82,53333333	6
Belgium	BE	2005		5,65229247	83,2	7
Belgium	BE	2006		6,452806909	84,93333333	8
Belgium	BE	2007		7,267668336	82,76666667	9
Belgium	BE	2008		5,44931592	78,33333333	10
Belgium	BE	2009		12,4013649	76,43333333	11
Belgium	BE	2010		6,286214515	78,3	12
Belgium	BE	2011		6,59759194	78,13333333	13
Belgium	BE	2012		5,698842356	79,1	14
Belgium	BE	2013		6,809328139	79,1	15
Belgium	BE	2014		5,873219469	79,93333333	16
Belgium	BE	2015		8,43955348	79,05	17
Belgium	BE	2016	2016	11,53276353	77,5	18
Canada	CA	2000	2000	10,40834443	64,73333333	2
Canada	CA	2001		10,10879899	69,13333333	3
Canada	CA	2002		11,27697249	72,03333333	4
Canada	CA	2003		11,41065831	76,5	5
Canada	CA	2004		10,84452739	77,1	6
Canada	CA	2005		10,2227639	77,1	7
Canada	CA	2006		11,42914167	76,36666667	8
Canada	CA	2007		11,13498251	77,9	9
Canada	CA	2008		12,08016706	80,13333333	10
Canada	CA	2009		11,55535318	80,43333333	11
Canada	CA	2010		11,1052483	80,23333333	12
Canada	CA	2011		11,67918079	78,66666667	13
Canada	CA	2012		10,97708403	79,36666667	14
Canada	CA	2013		12,05735661	78,56666667	15
Canada	CA	2014		11,49489065	77,63333333	16
Canada	CA	2015		11,64768922	76,5	17
Canada	CA	2016	2016	14,70069683	74,9	18
France	FR	2000	2000	11,4530296	63,53333333	2
France	FR	2001		12,06237748	62,76666667	3
France	FR	2002		14,07655045	65,43333333	4
France	FR	2003		13,24904096	71,26666667	5
France	FR	2004		14,92142369	73,76666667	6
France	FR	2005		14,97099103	76,76666667	7
France	FR	2006		14,47180401	76,66666667	8
France	FR	2007		13,72381614	76,1	9
France	FR	2008		14,2054397	73,9	10
France	FR	2009		14,45699061	73	11
France	FR	2010		13,28855043	74,13333333	12
France	FR	2011		14,09180811	76,43333333	13
France	FR	2012		13,99769509	77,83333333	14
France	FR	2013		15,33144832	76,46666667	15
France	FR	2014		14,68472451	75,53333333	16
France	FR	2015		18,55613289	74,75	17
France	FR	2016	2016	18,88614192	75,8	18
Germany	DE	2000	2000	16,09064186	65,3	2
Germany	DE	2001		15,9665046	64,8	3
Germany	DE	2002		17,75472321	66,83333333	4
Germany	DE	2003		18,76549373	72,8	5
Germany	DE	2004		19,26710429	75,03333333	6
Germany	DE	2005		18,22702445	77,63333333	7
Germany	DE	2006		19,01724985	77,56666667	8
Germany	DE	2007		17,55688236	76,2	9
Germany	DE	2008		18,78989516	74	10
Germany	DE	2009		19,11025115	71,93333333	11
Germany	DE	2010		18,51980647	72,1	12
Germany	DE	2011		19,37015239	72,76666667	13
Germany	DE	2012		18,57272942	73,5	14
Germany	DE	2013		18,62423057	73,16666667	15
Germany	DE	2014		20,52566353	73	16
Germany	DE	2015		21,77672848	72,2	17
Germany	DE	2016	2016	24,1146979	72,2	18
Italy	IT	2000	2000	12,47249533	71,6	2
Italy	IT	2001		14,24982053	71,9	3
Italy	IT	2002		11,86935694	71,66666667	4
Italy	IT	2003		12,64451359	76,33333333	5
Italy	IT	2004		12,81786529	77,93333333	6
Italy	IT	2005		13,57223965	76,83333333	7
Italy	IT	2006		13,46231263	75,03333333	8
Italy	IT	2007		11,89411245	68,13333333	9
Italy	IT	2008		13,16644058	63,83333333	10
Italy	IT	2009		15,2556798	59,63333333	11
Italy	IT	2010		11,86290067	61,63333333	12
Italy	IT	2011		12,1783355	64	13
Italy	IT	2012		12,69340714	65,96666667	14
Italy	IT	2013		13,97771716	64,4	15
Italy	IT	2014		14,12206573	63,63333333	16
Italy	IT	2015		16,21413036	62,2	17
Italy	IT	2016	2016	19,96918929	62,4	18
Japan	JP	2000	2000	16,81843452	51,83333333	2
Japan	JP	2001		17,74239125	53,9	3
Japan	JP	2002		20,84950704	55,93333333	4
Japan	JP	2003		17,78434188	61	5
Japan	JP	2004		17,3297376	60,3	6
Japan	JP	2005		16,77675169	61	7
Japan	JP	2006		16,35989696	59,86666667	8
Japan	JP	2007		16,6831227	58,93333333	9
Japan	JP	2008		15,54268683	57,26666667	10
Japan	JP	2009		16,17720405	57,7	11
Japan	JP	2010		14,75971051	56,13333333	12
Japan	JP	2011		17,72205896	53,36666667	13
Japan	JP	2012		14,88296776	49,96666667	14
Japan	JP	2013		19,19678081	46,5	15
Japan	JP	2014		18,85569397	45,4	16
Japan	JP	2015		19,72118417	43,65	17
Japan	JP	2016	2016	23,84695452	43,3	18
Netherlands	NL	2000	2000	7,304367607	63,53333333	2
Netherlands	NL	2001		9,745072623	65,1	3
Netherlands	NL	2002		8,473454861	67,43333333	4
Netherlands	NL	2003		9,116809117	71,96666667	5
Netherlands	NL	2004		9,441285693	73,63333333	6
Netherlands	NL	2005		8,538286108	78,63333333	7
Netherlands	NL	2006		10,47607163	79,2	8
Netherlands	NL	2007		8,743962354	80,03333333	9
Netherlands	NL	2008		9,239370996	78,8	10
Netherlands	NL	2009		9,700466542	78,1	11
Netherlands	NL	2010		9,013179042	78,9	12
Netherlands	NL	2011		10,05694787	80,46666667	13
Netherlands	NL	2012		9,105114781	83,03333333	14
Netherlands	NL	2013		11,24847131	82,4	15
Netherlands	NL	2014		11,65209527	80,7	16
Netherlands	NL	2015		11,70088661	78,6	17
Netherlands	NL	2016	2016	13,72073402	78,8	18
Sweden	SE	2000	2000	8,904041574	68,16666667	2
Sweden	SE	2001		10,96223615	72,46666667	3
Sweden	SE	2002		9,48996329	76,1	4
Sweden	SE	2003		7,874920616	77,9	5
Sweden	SE	2004		8,743118984	78,73333333	6
Sweden	SE	2005		7,602169025	80,56666667	7
Sweden	SE	2006		8,165617519	80,66666667	8
Sweden	SE	2007		7,747627521	81,2	9
Sweden	SE	2008		8,037550762	79,26666667	10
Sweden	SE	2009		8,804597701	83,1	11
Sweden	SE	2010		8,854732537	83,36666667	12
Sweden	SE	2011		8,659459459	84	13
Sweden	SE	2012		8,162663047	82,1	14
Sweden	SE	2013		10,01281869	80,2	15
Sweden	SE	2014		10,34656928	80,06666667	16
Sweden	SE	2015		12,88022186	78,8	17
Sweden	SE	2016	2016	11,84135977	79,7	18
Switzerland	CH	2000	2000	8,423824451	57,76666667	2
Switzerland	CH	2001		6,748513185	60	3
Switzerland	CH	2002		8,45151715	63,1	4
Switzerland	CH	2003		8,070823958	71,5	5
Switzerland	CH	2004		9,015222237	72,46666667	6
Switzerland	CH	2005		8,25691347	76,13333333	7
Switzerland	CH	2006		9,356271593	76,23333333	8
Switzerland	CH	2007		8,306013074	77,16666667	9
Switzerland	CH	2008		8,338957083	74,7	10
Switzerland	CH	2009		8,815301769	71,96666667	11
Switzerland	CH	2010		7,671814389	72,46666667	12
Switzerland	CH	2011		9,001911499	73,6	13
Switzerland	CH	2012		7,666164304	76,86666667	14
Switzerland	CH	2013		9,808078302	78,4	15
Switzerland	CH	2014		9,704021992	79,26666667	16
Switzerland	CH	2015		11,58857855	78,75	17
Switzerland	CH	2016	2016	12,65029714	78,5	18
United Kingdom	GB	2000	2000	15,43010003	48,36666667	2
United Kingdom	GB	2001		17,19615471	51,6	3
United Kingdom	GB	2002		17,81149244	55,63333333	4
United Kingdom	GB	2003		16,96452822	62,13333333	5
United Kingdom	GB	2004		15,99993801	64,23333333	6
United Kingdom	GB	2005		17,03784252	66,96666667	7
United Kingdom	GB	2006		17,25083564	69,63333333	8
United Kingdom	GB	2007		18,78039318	70,83333333	9
United Kingdom	GB	2008		18,15399682	72,26666667	10
United Kingdom	GB	2009		18,11796432	71,16666667	11
United Kingdom	GB	2010		18,78627064	71,7	12
United Kingdom	GB	2011		19,06446604	73,13333333	13
United Kingdom	GB	2012		18,57073947	75,96666667	14
United Kingdom	GB	2013		19,15901212	76,2	15
United Kingdom	GB	2014		20,94295869	75,3	16
United Kingdom	GB	2015		22,01930635	74,15	17
United Kingdom	GB	2016	2016	22,29948467	73,8	18
United States	US	2000	2000	45,19753263	27,43333333	2
United States	US	2001		45,62893835	28,63333333	3
United States	US	2002		45,98585678	31,26666667	4
United States	US	2003		46,575005	34,9	5
United States	US	2004		46,1765527	36,56666667	6
United States	US	2005		47,27169139	38,56666667	7
United States	US	2006		45,93694451	39,83333333	8
United States	US	2007		46,89794229	41,4	9
United States	US	2008		46,38384619	42,6	10
United States	US	2009		47,65697867	43,76666667	11
United States	US	2010		48,41646572	45,3	12
United States	US	2011		47,83817939	47,36666667	13
United States	US	2012		48,47060563	50,36666667	14
United States	US	2013		48,58576317	53,13333333	15
United States	US	2014		48,65710729	56,16666667	16
United States	US	2015		47,10959833	57,5	17
United States	US	2016	2016	47,80171705	59	18
