# Supplementary material for: Citation gaming induced by bibliometric evaluation: A country-level comparative analysis
Source: PLoS One. 2019 Sep 11;14(9):e0221212. doi: 10.1371/journal.pone.0221212 (PMC6739054; doi:10.1371/journal.pone.0221212)
Supplement: S1 File — Files 1-27: data for each Scopus Category; File 28 data for all the Scopus Main Categories aggregated. (ZIP) [file pone.0221212.s002.zip › S1_File_21_NEU.csv]

Country	Acronym	Year	Year2	Inwardness	Perc_Avg3Y_Int_Collab	Indice
Belgium	BE	2000	2000	10,76724098	47,93333333	2
Belgium	BE	2001		10,50082038	50,4	3
Belgium	BE	2002		11,63595506	51,23333333	4
Belgium	BE	2003		11,22006046	54,23333333	5
Belgium	BE	2004		10,51744356	55,76666667	6
Belgium	BE	2005		11,62348613	57,23333333	7
Belgium	BE	2006		12,50353507	58	8
Belgium	BE	2007		12,11951273	59,06666667	9
Belgium	BE	2008		13,040234	61,26666667	10
Belgium	BE	2009		13,75663087	61,13333333	11
Belgium	BE	2010		13,59116022	62,33333333	12
Belgium	BE	2011		14,8409536	63,53333333	13
Belgium	BE	2012		15,54519894	66,76666667	14
Belgium	BE	2013		14,64446207	68,86666667	15
Belgium	BE	2014		15,66247441	71,3	16
Belgium	BE	2015		16,84613717	72,6	17
Belgium	BE	2016	2016	16,44435596	73,6	18
Canada	CA	2000	2000	17,52036005	35	2
Canada	CA	2001		16,23732029	37,33333333	3
Canada	CA	2002		17,08813942	39,96666667	4
Canada	CA	2003		17,70722917	42,13333333	5
Canada	CA	2004		17,36235417	43,53333333	6
Canada	CA	2005		17,58169496	43,7	7
Canada	CA	2006		17,89031878	44,76666667	8
Canada	CA	2007		17,69218168	44,63333333	9
Canada	CA	2008		18,79664637	45,7	10
Canada	CA	2009		18,32397973	46,03333333	11
Canada	CA	2010		18,58711217	46,83333333	12
Canada	CA	2011		18,31553276	47,53333333	13
Canada	CA	2012		20,23229837	48,7	14
Canada	CA	2013		20,46632437	50,63333333	15
Canada	CA	2014		20,41481648	52,76666667	16
Canada	CA	2015		20,81544651	54,1	17
Canada	CA	2016	2016	22,80742383	54,8	18
France	FR	2000	2000	16,82566193	35,5	2
France	FR	2001		16,5158176	37,7	3
France	FR	2002		16,04925861	39,66666667	4
France	FR	2003		17,05428396	42	5
France	FR	2004		16,62486327	43,03333333	6
France	FR	2005		16,26755271	44,4	7
France	FR	2006		17,64169356	45,1	8
France	FR	2007		16,19852837	46,56666667	9
France	FR	2008		18,18220483	48,6	10
France	FR	2009		17,37467018	50,03333333	11
France	FR	2010		17,7954037	51,73333333	12
France	FR	2011		16,52541897	52,76666667	13
France	FR	2012		17,98285356	54,66666667	14
France	FR	2013		18,80472392	56,36666667	15
France	FR	2014		18,53579396	58,36666667	16
France	FR	2015		19,30482989	59,7	17
France	FR	2016	2016	19,83486583	60,6	18
Germany	DE	2000	2000	22,46511909	34,8	2
Germany	DE	2001		23,01788496	37,3	3
Germany	DE	2002		22,41552167	39,66666667	4
Germany	DE	2003		22,24450893	42,33333333	5
Germany	DE	2004		22,35160272	43,3	6
Germany	DE	2005		22,14517217	43,96666667	7
Germany	DE	2006		23,39065612	44,33333333	8
Germany	DE	2007		22,92050482	45,93333333	9
Germany	DE	2008		24,37272911	47,83333333	10
Germany	DE	2009		23,97421765	49,7	11
Germany	DE	2010		24,33857145	50,93333333	12
Germany	DE	2011		25,09511334	51,56666667	13
Germany	DE	2012		25,50486645	52,33333333	14
Germany	DE	2013		25,83948018	53,5	15
Germany	DE	2014		26,70297012	54,73333333	16
Germany	DE	2015		27,30255685	55,45	17
Germany	DE	2016	2016	28,56451179	55,5	18
Italy	IT	2000	2000	20,00182677	30,2	2
Italy	IT	2001		18,70704801	32,23333333	3
Italy	IT	2002		18,07758631	34,6	4
Italy	IT	2003		19,2270313	36,7	5
Italy	IT	2004		18,6982525	37,23333333	6
Italy	IT	2005		19,1801727	38,23333333	7
Italy	IT	2006		20,62472374	38,2	8
Italy	IT	2007		19,91459409	40,26666667	9
Italy	IT	2008		21,94820589	41,83333333	10
Italy	IT	2009		20,87062067	43,46666667	11
Italy	IT	2010		21,89513782	44,3	12
Italy	IT	2011		21,53579433	45,33333333	13
Italy	IT	2012		22,9395373	46,56666667	14
Italy	IT	2013		25,05229307	48,53333333	15
Italy	IT	2014		24,72413562	50,56666667	16
Italy	IT	2015		26,59827807	51,8	17
Italy	IT	2016	2016	27,30998249	53,3	18
Japan	JP	2000	2000	21,90829642	18,66666667	2
Japan	JP	2001		21,98553825	20,33333333	3
Japan	JP	2002		21,45616642	21,63333333	4
Japan	JP	2003		21,39688215	22,76666667	5
Japan	JP	2004		21,51221091	22,93333333	6
Japan	JP	2005		21,48509131	23,9	7
Japan	JP	2006		21,54260074	24,9	8
Japan	JP	2007		20,75141384	26,43333333	9
Japan	JP	2008		21,96817756	27,73333333	10
Japan	JP	2009		21,69864195	28,66666667	11
Japan	JP	2010		21,06981266	28,46666667	12
Japan	JP	2011		20,82685069	28,4	13
Japan	JP	2012		22,08719822	28,13333333	14
Japan	JP	2013		22,28255543	28,93333333	15
Japan	JP	2014		22,57938922	29,7	16
Japan	JP	2015		23,29218107	30,5	17
Japan	JP	2016	2016	25,1039069	31	18
Netherlands	NL	2000	2000	14,9043105	40,53333333	2
Netherlands	NL	2001		13,84826567	42,56666667	3
Netherlands	NL	2002		15,2458905	44,46666667	4
Netherlands	NL	2003		13,60641067	46,5	5
Netherlands	NL	2004		14,58667342	46,93333333	6
Netherlands	NL	2005		14,76122237	47,13333333	7
Netherlands	NL	2006		15,65507522	48,5	8
Netherlands	NL	2007		16	49,5	9
Netherlands	NL	2008		15,88575219	51,86666667	10
Netherlands	NL	2009		16,35839313	52,76666667	11
Netherlands	NL	2010		15,75506467	55,13333333	12
Netherlands	NL	2011		15,59515628	56,33333333	13
Netherlands	NL	2012		16,54632153	57,9	14
Netherlands	NL	2013		17,39540112	59,53333333	15
Netherlands	NL	2014		18,36919547	62,2	16
Netherlands	NL	2015		17,9682896	64,1	17
Netherlands	NL	2016	2016	19,10552443	65	18
Sweden	SE	2000	2000	13,28462439	47,56666667	2
Sweden	SE	2001		12,3300456	49,56666667	3
Sweden	SE	2002		13,80099209	50,8	4
Sweden	SE	2003		13,52744991	52,5	5
Sweden	SE	2004		12,16603774	52,9	6
Sweden	SE	2005		11,41813801	54	7
Sweden	SE	2006		14,25970587	55,83333333	8
Sweden	SE	2007		13,69960067	57	9
Sweden	SE	2008		13,17324445	58,43333333	10
Sweden	SE	2009		13,4250112	59,1	11
Sweden	SE	2010		14,04737228	61,43333333	12
Sweden	SE	2011		13,38832487	61,73333333	13
Sweden	SE	2012		13,69203329	63,83333333	14
Sweden	SE	2013		15,3618121	66,23333333	15
Sweden	SE	2014		14,49740035	70,1	16
Sweden	SE	2015		15,6476289	71,9	17
Sweden	SE	2016	2016	17,22778283	72,6	18
Switzerland	CH	2000	2000	10,33150521	54,33333333	2
Switzerland	CH	2001		11,90183268	57,33333333	3
Switzerland	CH	2002		9,655015802	59,53333333	4
Switzerland	CH	2003		10,55790222	63,53333333	5
Switzerland	CH	2004		10,70270083	64,73333333	6
Switzerland	CH	2005		10,42001703	65,5	7
Switzerland	CH	2006		11,51328166	65,56666667	8
Switzerland	CH	2007		10,43785378	66,33333333	9
Switzerland	CH	2008		11,68942565	66,5	10
Switzerland	CH	2009		12,08598193	67,9	11
Switzerland	CH	2010		13,54118104	68,63333333	12
Switzerland	CH	2011		12,3671162	69,6	13
Switzerland	CH	2012		13,06058884	70,06666667	14
Switzerland	CH	2013		13,83277801	72,13333333	15
Switzerland	CH	2014		14,11009574	73,1	16
Switzerland	CH	2015		14,32028157	73,8	17
Switzerland	CH	2016	2016	15,4123479	73,2	18
United Kingdom	GB	2000	2000	21,55117801	34,9	2
United Kingdom	GB	2001		21,45309804	37,86666667	3
United Kingdom	GB	2002		21,22069173	40,5	4
United Kingdom	GB	2003		21,64242807	43,36666667	5
United Kingdom	GB	2004		21,41848376	44,86666667	6
United Kingdom	GB	2005		21,44898151	46,63333333	7
United Kingdom	GB	2006		21,99919201	48,46666667	8
United Kingdom	GB	2007		22,48644861	50,63333333	9
United Kingdom	GB	2008		22,05366938	52,9	10
United Kingdom	GB	2009		22,384559	54,33333333	11
United Kingdom	GB	2010		23,17711222	55,33333333	12
United Kingdom	GB	2011		23,01308666	56,16666667	13
United Kingdom	GB	2012		23,38288209	58,06666667	14
United Kingdom	GB	2013		24,07455941	60,16666667	15
United Kingdom	GB	2014		24,59762754	62,76666667	16
United Kingdom	GB	2015		26,06183755	63,75	17
United Kingdom	GB	2016	2016	26,72470112	65	18
United States	US	2000	2000	50,12889491	21,93333333	2
United States	US	2001		50,30055956	23,3	3
United States	US	2002		50,35970636	25,06666667	4
United States	US	2003		49,81151394	26,66666667	5
United States	US	2004		50,05790452	27,26666667	6
United States	US	2005		49,6488813	27,76666667	7
United States	US	2006		49,54365604	28,53333333	8
United States	US	2007		49,4681537	29,5	9
United States	US	2008		49,68955233	30,33333333	10
United States	US	2009		49,88781718	30,5	11
United States	US	2010		50,09361942	30,96666667	12
United States	US	2011		50,43018331	31,9	13
United States	US	2012		50,69313	33,26666667	14
United States	US	2013		50,937926	35	15
United States	US	2014		51,41961211	36,5	16
United States	US	2015		51,74149986	37,55	17
United States	US	2016	2016	52,03978541	38,1	18
