# Supplementary material for: Citation gaming induced by bibliometric evaluation: A country-level comparative analysis
Source: PLoS One. 2019 Sep 11;14(9):e0221212. doi: 10.1371/journal.pone.0221212 (PMC6739054; doi:10.1371/journal.pone.0221212)
Supplement: S1 File — Files 1-27: data for each Scopus Category; File 28 data for all the Scopus Main Categories aggregated. (ZIP) [file pone.0221212.s002.zip › S1_File_22_NUR.csv]

Country	Acronym	Year	Year2	Inwardness	Perc_Avg3Y_Int_Collab	Indice
Belgium	BE	2000	2000	9,812964386	31,7	2
Belgium	BE	2001		8,676991976	35,6	3
Belgium	BE	2002		10,88773885	40,2	4
Belgium	BE	2003		12,90322581	44,8	5
Belgium	BE	2004		12,02342225	46,53333333	6
Belgium	BE	2005		10,04523683	49,03333333	7
Belgium	BE	2006		11,2908375	49,13333333	8
Belgium	BE	2007		9,828036569	50,83333333	9
Belgium	BE	2008		20,30564784	51,33333333	10
Belgium	BE	2009		11,27393513	53,8	11
Belgium	BE	2010		11,60705584	55,7	12
Belgium	BE	2011		16,44929734	58,83333333	13
Belgium	BE	2012		14,11135491	61,76666667	14
Belgium	BE	2013		13,55140187	63,13333333	15
Belgium	BE	2014		17,38332994	63,63333333	16
Belgium	BE	2015		12,84333282	64,1	17
Belgium	BE	2016	2016	18,30799736	65,1	18
Canada	CA	2000	2000	16,40781178	19,23333333	2
Canada	CA	2001		18,9636499	20,3	3
Canada	CA	2002		20,52677734	21,7	4
Canada	CA	2003		19,63826811	22,83333333	5
Canada	CA	2004		19,30907877	25,23333333	6
Canada	CA	2005		20,23533311	26,63333333	7
Canada	CA	2006		19,04876638	28,2	8
Canada	CA	2007		20,3407007	29,53333333	9
Canada	CA	2008		20,33795135	30,3	10
Canada	CA	2009		19,70100206	31,16666667	11
Canada	CA	2010		19,98880681	31,9	12
Canada	CA	2011		21,90438634	33,33333333	13
Canada	CA	2012		22,03568331	35,46666667	14
Canada	CA	2013		19,26761763	37,3	15
Canada	CA	2014		21,92634299	39,8	16
Canada	CA	2015		22,12269939	40,75	17
Canada	CA	2016	2016	23,87922305	42,1	18
France	FR	2000	2000	16,36703935	17,5	2
France	FR	2001		16,13177213	17,13333333	3
France	FR	2002		21,73120292	17,63333333	4
France	FR	2003		14,73238519	17,16666667	5
France	FR	2004		12,78334101	18,23333333	6
France	FR	2005		16,59372721	19,06666667	7
France	FR	2006		14,79878625	21,66666667	8
France	FR	2007		17,26429023	21,36666667	9
France	FR	2008		19,49603405	21,43333333	10
France	FR	2009		18,13931744	19,73333333	11
France	FR	2010		15,84377611	19,86666667	12
France	FR	2011		19,28297756	20,3	13
France	FR	2012		19,84160359	21,93333333	14
France	FR	2013		18,41282704	23,63333333	15
France	FR	2014		19,49317739	24,56666667	16
France	FR	2015		20,26177471	25,2	17
France	FR	2016	2016	22,77209642	24,7	18
Germany	DE	2000	2000	20,8016914	18,96666667	2
Germany	DE	2001		20,57537913	21,86666667	3
Germany	DE	2002		22,99871812	24,43333333	4
Germany	DE	2003		20,08032129	26,6	5
Germany	DE	2004		21,40441928	28,56666667	6
Germany	DE	2005		19,22386895	30,53333333	7
Germany	DE	2006		19,10386063	30,36666667	8
Germany	DE	2007		20,16361886	29,8	9
Germany	DE	2008		20,82763338	29,36666667	10
Germany	DE	2009		21,07314257	30,2	11
Germany	DE	2010		19,6417474	31,43333333	12
Germany	DE	2011		22,18940979	33,9	13
Germany	DE	2012		21,65136853	36,33333333	14
Germany	DE	2013		22,39554318	38,5	15
Germany	DE	2014		23,99365457	38,36666667	16
Germany	DE	2015		22,95036828	38,65	17
Germany	DE	2016	2016	25,4258587	37,9	18
Italy	IT	2000	2000	15,22162012	21,86666667	2
Italy	IT	2001		17,79892995	22,83333333	3
Italy	IT	2002		21,77324019	23,93333333	4
Italy	IT	2003		16,83861737	27,73333333	5
Italy	IT	2004		16,85894386	30	6
Italy	IT	2005		16,08388461	32,03333333	7
Italy	IT	2006		17,51539664	31,06666667	8
Italy	IT	2007		17,58057564	31,23333333	9
Italy	IT	2008		20,01047669	32	10
Italy	IT	2009		17,70105767	33,16666667	11
Italy	IT	2010		18,53656736	32,93333333	12
Italy	IT	2011		21,23198535	34,66666667	13
Italy	IT	2012		18,97587443	36,83333333	14
Italy	IT	2013		24,44185272	40,46666667	15
Italy	IT	2014		24,82692591	43,56666667	16
Italy	IT	2015		21,41618279	45,35	17
Italy	IT	2016	2016	25,03204307	47,5	18
Japan	JP	2000	2000	23,30520803	13,26666667	2
Japan	JP	2001		22,52090465	15,86666667	3
Japan	JP	2002		23,96552952	17,53333333	4
Japan	JP	2003		24,20373326	18,63333333	5
Japan	JP	2004		22,32380059	18,53333333	6
Japan	JP	2005		21,48184983	18,9	7
Japan	JP	2006		24,32432432	19,26666667	8
Japan	JP	2007		23,79624746	19,43333333	9
Japan	JP	2008		25,03839122	18,6	10
Japan	JP	2009		24,7839546	18,66666667	11
Japan	JP	2010		22,38042123	19,26666667	12
Japan	JP	2011		25,13661202	19,06666667	13
Japan	JP	2012		24,65244798	19,46666667	14
Japan	JP	2013		27,29617688	19,3	15
Japan	JP	2014		29,48840545	20,56666667	16
Japan	JP	2015		28,77090157	20,65	17
Japan	JP	2016	2016	32,82308657	21,8	18
Netherlands	NL	2000	2000	13,75006583	28,43333333	2
Netherlands	NL	2001		12,73907104	32,06666667	3
Netherlands	NL	2002		20,25339476	36,03333333	4
Netherlands	NL	2003		15,79720362	38,66666667	5
Netherlands	NL	2004		14,54948301	39,83333333	6
Netherlands	NL	2005		15,21697278	40,9	7
Netherlands	NL	2006		15,66391993	41,06666667	8
Netherlands	NL	2007		16,88737437	41,9	9
Netherlands	NL	2008		16,26300424	42,3	10
Netherlands	NL	2009		17,58357373	44,73333333	11
Netherlands	NL	2010		14,38882267	45,9	12
Netherlands	NL	2011		17,31130448	47,26666667	13
Netherlands	NL	2012		17,65354748	46,93333333	14
Netherlands	NL	2013		18,86912016	48,06666667	15
Netherlands	NL	2014		19,94313566	49,86666667	16
Netherlands	NL	2015		16,50305121	51,6	17
Netherlands	NL	2016	2016	20,86092715	54,8	18
Sweden	SE	2000	2000	16,66088886	24,66666667	2
Sweden	SE	2001		13,24416182	26,03333333	3
Sweden	SE	2002		22,61320544	27,93333333	4
Sweden	SE	2003		20,34285714	27,76666667	5
Sweden	SE	2004		24,69035823	30,03333333	6
Sweden	SE	2005		14,91394784	32,7	7
Sweden	SE	2006		16,78485841	35,7	8
Sweden	SE	2007		20,53158045	38,76666667	9
Sweden	SE	2008		20,51887954	41,43333333	10
Sweden	SE	2009		15,88613838	43,63333333	11
Sweden	SE	2010		17,12812	44,9	12
Sweden	SE	2011		19,31356734	45,53333333	13
Sweden	SE	2012		17,77235558	46,7	14
Sweden	SE	2013		18,98249841	47,2	15
Sweden	SE	2014		19,83577821	48,26666667	16
Sweden	SE	2015		20,69459363	48,65	17
Sweden	SE	2016	2016	20,02537534	50,3	18
Switzerland	CH	2000	2000	8,300395257	33,26666667	2
Switzerland	CH	2001		11,10876005	37,36666667	3
Switzerland	CH	2002		9,043364567	44,4	4
Switzerland	CH	2003		10,30423483	50,56666667	5
Switzerland	CH	2004		5,78175149	49,43333333	6
Switzerland	CH	2005		8,379784467	52,36666667	7
Switzerland	CH	2006		9,555360421	50,93333333	8
Switzerland	CH	2007		9,211469534	53,53333333	9
Switzerland	CH	2008		9,549758799	52,33333333	10
Switzerland	CH	2009		9,689150576	54,33333333	11
Switzerland	CH	2010		11,48404576	56,63333333	12
Switzerland	CH	2011		11,18389822	59,63333333	13
Switzerland	CH	2012		12,68267757	60,9	14
Switzerland	CH	2013		12,50393701	63,5	15
Switzerland	CH	2014		14,37104708	64,06666667	16
Switzerland	CH	2015		15,07274491	65,95	17
Switzerland	CH	2016	2016	16,58959538	65,9	18
United Kingdom	GB	2000	2000	24,19515259	10,6	2
United Kingdom	GB	2001		26,60563142	11,8	3
United Kingdom	GB	2002		26,70201023	13,06666667	4
United Kingdom	GB	2003		25,50610184	15,03333333	5
United Kingdom	GB	2004		22,66453479	15,93333333	6
United Kingdom	GB	2005		25,43808666	17,16666667	7
United Kingdom	GB	2006		25,72625659	18,16666667	8
United Kingdom	GB	2007		26,90264987	20,1	9
United Kingdom	GB	2008		26,94394213	21,86666667	10
United Kingdom	GB	2009		25,20657613	22,5	11
United Kingdom	GB	2010		25,44538193	23,66666667	12
United Kingdom	GB	2011		28,11737997	25,2	13
United Kingdom	GB	2012		25,53775417	28,16666667	14
United Kingdom	GB	2013		28,11939585	31,26666667	15
United Kingdom	GB	2014		28,32044054	34,53333333	16
United Kingdom	GB	2015		28,24382824	36,3	17
United Kingdom	GB	2016	2016	30,92838765	37,8	18
United States	US	2000	2000	45,53701846	6,6	2
United States	US	2001		46,86088236	7,433333333	3
United States	US	2002		47,90408811	8,333333333	4
United States	US	2003		47,80722707	9,166666667	5
United States	US	2004		47,81209828	10,16666667	6
United States	US	2005		48,58781255	11,33333333	7
United States	US	2006		48,75519135	12,36666667	8
United States	US	2007		48,87751234	13,33333333	9
United States	US	2008		49,13310617	13,83333333	10
United States	US	2009		48,73452211	13,96666667	11
United States	US	2010		48,39477424	14,2	12
United States	US	2011		49,77640363	14,86666667	13
United States	US	2012		49,56933631	16,16666667	14
United States	US	2013		50,87816705	17,53333333	15
United States	US	2014		51,48833336	19,13333333	16
United States	US	2015		50,63960944	19,9	17
United States	US	2016	2016	51,96467664	20,8	18
