# Supplementary material for: Citation gaming induced by bibliometric evaluation: A country-level comparative analysis
Source: PLoS One. 2019 Sep 11;14(9):e0221212. doi: 10.1371/journal.pone.0221212 (PMC6739054; doi:10.1371/journal.pone.0221212)
Supplement: S1 File — Files 1-27: data for each Scopus Category; File 28 data for all the Scopus Main Categories aggregated. (ZIP) [file pone.0221212.s002.zip › S1_File_23_PA.csv]

Country	Acronym	Year	Year2	Inwardness	Perc_Avg3Y_Int_Collab	Indice
Belgium	BE	2000	2000	16,90015069	58,2	2
Belgium	BE	2001		17,72112302	60,2	3
Belgium	BE	2002		15,04574012	62,83333333	4
Belgium	BE	2003		17,136837	63,8	5
Belgium	BE	2004		17,74120334	63,9	6
Belgium	BE	2005		16,77811211	64,8	7
Belgium	BE	2006		18,51148634	65,53333333	8
Belgium	BE	2007		18,48945303	66,96666667	9
Belgium	BE	2008		17,77634131	67,46666667	10
Belgium	BE	2009		16,37325086	69,56666667	11
Belgium	BE	2010		18,58852373	69,73333333	12
Belgium	BE	2011		20,29102886	70,63333333	13
Belgium	BE	2012		18,68000711	70,76666667	14
Belgium	BE	2013		20,04377251	72,73333333	15
Belgium	BE	2014		18,38976439	73,4	16
Belgium	BE	2015		20,18248968	74,05	17
Belgium	BE	2016	2016	18,65850264	73,2	18
Canada	CA	2000	2000	16,93970521	46,56666667	2
Canada	CA	2001		16,95678226	48,26666667	3
Canada	CA	2002		17,9738129	49,4	4
Canada	CA	2003		16,18715646	51,06666667	5
Canada	CA	2004		17,74172556	50,63333333	6
Canada	CA	2005		18,59339673	50,9	7
Canada	CA	2006		18,43137836	51,43333333	8
Canada	CA	2007		18,68562011	52	9
Canada	CA	2008		19,30300208	53,06666667	10
Canada	CA	2009		17,85717645	53,33333333	11
Canada	CA	2010		19,97868424	54,43333333	12
Canada	CA	2011		19,24473305	54,7	13
Canada	CA	2012		19,68713867	56,8	14
Canada	CA	2013		20,8054049	57,53333333	15
Canada	CA	2014		19,99926581	58,76666667	16
Canada	CA	2015		21,26866449	58,7	17
Canada	CA	2016	2016	20,80939069	59,6	18
France	FR	2000	2000	25,06705434	50,4	2
France	FR	2001		25,49082558	52,83333333	3
France	FR	2002		26,48172083	55,46666667	4
France	FR	2003		25,5646303	57,5	5
France	FR	2004		26,02100794	57,86666667	6
France	FR	2005		26,33538074	58,03333333	7
France	FR	2006		26,08958489	57,9	8
France	FR	2007		27,57187182	58,56666667	9
France	FR	2008		27,3357593	59,56666667	10
France	FR	2009		27,64847493	61,03333333	11
France	FR	2010		28,89550606	62,06666667	12
France	FR	2011		28,61680981	62,46666667	13
France	FR	2012		28,59381209	63,6	14
France	FR	2013		29,0345648	64,43333333	15
France	FR	2014		28,56225802	65,86666667	16
France	FR	2015		29,71443116	66,1	17
France	FR	2016	2016	29,23526742	66,9	18
Germany	DE	2000	2000	28,53926073	49,73333333	2
Germany	DE	2001		28,9753554	52,3	3
Germany	DE	2002		28,96870705	55	4
Germany	DE	2003		29,25619892	56,7	5
Germany	DE	2004		29,57862074	56,73333333	6
Germany	DE	2005		29,85143217	56,56666667	7
Germany	DE	2006		30,57888959	56,76666667	8
Germany	DE	2007		31,16042916	56,9	9
Germany	DE	2008		31,88781409	56,96666667	10
Germany	DE	2009		31,85598157	57,36666667	11
Germany	DE	2010		32,84255057	57,7	12
Germany	DE	2011		33,93928978	58,63333333	13
Germany	DE	2012		34,02778679	59,33333333	14
Germany	DE	2013		34,56993372	60,4	15
Germany	DE	2014		34,30261094	61,03333333	16
Germany	DE	2015		35,1007769	61,5	17
Germany	DE	2016	2016	36,22591136	61,9	18
Italy	IT	2000	2000	25,9663349	47,03333333	2
Italy	IT	2001		26,45854634	48,86666667	3
Italy	IT	2002		26,48131506	50,66666667	4
Italy	IT	2003		28,33790005	52,33333333	5
Italy	IT	2004		29,24525717	52,46666667	6
Italy	IT	2005		27,66210706	52,53333333	7
Italy	IT	2006		27,96299214	52,63333333	8
Italy	IT	2007		29,38206463	53,26666667	9
Italy	IT	2008		29,2101797	54,5	10
Italy	IT	2009		28,86441541	55,7	11
Italy	IT	2010		30,04956179	56,93333333	12
Italy	IT	2011		31,26632712	57,83333333	13
Italy	IT	2012		31,04476188	58,63333333	14
Italy	IT	2013		32,62945969	59,53333333	15
Italy	IT	2014		31,20243215	59,73333333	16
Italy	IT	2015		33,02191449	60,05	17
Italy	IT	2016	2016	33,21453454	59,6	18
Japan	JP	2000	2000	32,53442378	20,63333333	2
Japan	JP	2001		33,40648241	22,23333333	3
Japan	JP	2002		33,25862713	24,23333333	4
Japan	JP	2003		31,8241844	25,73333333	5
Japan	JP	2004		32,20983742	26,06666667	6
Japan	JP	2005		32,64249519	25,9	7
Japan	JP	2006		32,12282607	26,4	8
Japan	JP	2007		33,78471723	26,83333333	9
Japan	JP	2008		33,13517357	27,5	10
Japan	JP	2009		32,77118049	28	11
Japan	JP	2010		32,6647697	29,16666667	12
Japan	JP	2011		33,05575378	30,1	13
Japan	JP	2012		33,00347678	31,23333333	14
Japan	JP	2013		33,73297342	32,16666667	15
Japan	JP	2014		33,99603605	33,36666667	16
Japan	JP	2015		33,30549729	34	17
Japan	JP	2016	2016	34,45170342	34,2	18
Netherlands	NL	2000	2000	14,65601457	54,4	2
Netherlands	NL	2001		14,45201043	56,76666667	3
Netherlands	NL	2002		14,78810489	59,83333333	4
Netherlands	NL	2003		14,57733721	61,86666667	5
Netherlands	NL	2004		14,79975492	62,13333333	6
Netherlands	NL	2005		15,73600671	62,26666667	7
Netherlands	NL	2006		14,78957565	62,66666667	8
Netherlands	NL	2007		15,22960585	63,46666667	9
Netherlands	NL	2008		16,3780767	65,23333333	10
Netherlands	NL	2009		16,52424075	66,53333333	11
Netherlands	NL	2010		18,33250833	67,56666667	12
Netherlands	NL	2011		19,35486336	68,53333333	13
Netherlands	NL	2012		18,38157753	70	14
Netherlands	NL	2013		20,2307879	71,8	15
Netherlands	NL	2014		19,22942138	73,1	16
Netherlands	NL	2015		20,63175758	74	17
Netherlands	NL	2016	2016	20,24346395	74,9	18
Sweden	SE	2000	2000	15,9973554	55,1	2
Sweden	SE	2001		17,52400632	57,2	3
Sweden	SE	2002		16,16625378	59,36666667	4
Sweden	SE	2003		15,00354778	61,16666667	5
Sweden	SE	2004		15,53793884	61,2	6
Sweden	SE	2005		17,87669572	62,4	7
Sweden	SE	2006		16,98654491	63,86666667	8
Sweden	SE	2007		17,73809669	65,36666667	9
Sweden	SE	2008		19,03721311	65,4	10
Sweden	SE	2009		18,13675132	65,96666667	11
Sweden	SE	2010		17,64829477	67,33333333	12
Sweden	SE	2011		19,86173825	68,86666667	13
Sweden	SE	2012		17,37700197	69,66666667	14
Sweden	SE	2013		20,8645265	70,8	15
Sweden	SE	2014		19,93287121	71,86666667	16
Sweden	SE	2015		21,52528533	73,1	17
Sweden	SE	2016	2016	19,97637029	73,4	18
Switzerland	CH	2000	2000	15,06223829	61,4	2
Switzerland	CH	2001		15,95282934	64,46666667	3
Switzerland	CH	2002		16,48053861	67,4	4
Switzerland	CH	2003		17,06667064	68,2	5
Switzerland	CH	2004		16,00712586	67,16666667	6
Switzerland	CH	2005		16,55136006	67,23333333	7
Switzerland	CH	2006		16,69477338	67,96666667	8
Switzerland	CH	2007		17,30830636	69,8	9
Switzerland	CH	2008		19,30294735	70,06666667	10
Switzerland	CH	2009		17,48068398	70,6	11
Switzerland	CH	2010		19,46628766	70,93333333	12
Switzerland	CH	2011		19,33579764	71,73333333	13
Switzerland	CH	2012		19,83128852	72,3	14
Switzerland	CH	2013		21,86954801	73,46666667	15
Switzerland	CH	2014		20,82888773	74,76666667	16
Switzerland	CH	2015		22,38372707	75,95	17
Switzerland	CH	2016	2016	22,6782279	76,4	18
United Kingdom	GB	2000	2000	21,93935127	47,73333333	2
United Kingdom	GB	2001		22,9322266	50,56666667	3
United Kingdom	GB	2002		22,9896048	52,96666667	4
United Kingdom	GB	2003		23,63999637	54,86666667	5
United Kingdom	GB	2004		24,10325989	55,26666667	6
United Kingdom	GB	2005		23,85643276	55,63333333	7
United Kingdom	GB	2006		24,37116322	56,6	8
United Kingdom	GB	2007		23,543726	57,8	9
United Kingdom	GB	2008		25,3678819	59,03333333	10
United Kingdom	GB	2009		24,93512956	60,13333333	11
United Kingdom	GB	2010		26,90431848	61,53333333	12
United Kingdom	GB	2011		28,1790975	63,23333333	13
United Kingdom	GB	2012		27,98733221	64,9	14
United Kingdom	GB	2013		29,74724854	66,1	15
United Kingdom	GB	2014		28,62556383	67,3	16
United Kingdom	GB	2015		30,38015094	67,8	17
United Kingdom	GB	2016	2016	30,37195312	68,9	18
United States	US	2000	2000	41,3192275	31,56666667	2
United States	US	2001		41,89765932	33,3	3
United States	US	2002		41,9520185	34,5	4
United States	US	2003		41,99441571	35,46666667	5
United States	US	2004		41,92710601	35,06666667	6
United States	US	2005		41,70308247	35,46666667	7
United States	US	2006		42,47350158	36,46666667	8
United States	US	2007		42,44258327	37,53333333	9
United States	US	2008		41,82049095	38,23333333	10
United States	US	2009		42,77248889	39,06666667	11
United States	US	2010		43,43477827	40,3	12
United States	US	2011		44,23047808	41,9	13
United States	US	2012		44,53204022	43,53333333	14
United States	US	2013		45,71022832	44,86666667	15
United States	US	2014		45,63160157	46,33333333	16
United States	US	2015		47,09972112	46,95	17
United States	US	2016	2016	48,37941454	48,1	18
