# Supplementary material for: Citation gaming induced by bibliometric evaluation: A country-level comparative analysis
Source: PLoS One. 2019 Sep 11;14(9):e0221212. doi: 10.1371/journal.pone.0221212 (PMC6739054; doi:10.1371/journal.pone.0221212)
Supplement: S1 File — Files 1-27: data for each Scopus Category; File 28 data for all the Scopus Main Categories aggregated. (ZIP) [file pone.0221212.s002.zip › S1_File_24_PSY.csv]

Country	Acronym	Year	Year2	Inwardness	Perc_Avg3Y_Int_Collab	Indice
Belgium	BE	2000	2000	15,32193428	32,4	2
Belgium	BE	2001		15,16176305	35,83333333	3
Belgium	BE	2002		13,96235801	40,06666667	4
Belgium	BE	2003		12,49923896	43,73333333	5
Belgium	BE	2004		13,32753034	43,13333333	6
Belgium	BE	2005		14,87849936	43,23333333	7
Belgium	BE	2006		17,58351776	42,03333333	8
Belgium	BE	2007		14,76939483	44,83333333	9
Belgium	BE	2008		16,4506056	48,13333333	10
Belgium	BE	2009		16,52022481	49,46666667	11
Belgium	BE	2010		16,24675325	50,56666667	12
Belgium	BE	2011		18,11720971	51,16666667	13
Belgium	BE	2012		19,17315758	53,76666667	14
Belgium	BE	2013		19,32041561	56,33333333	15
Belgium	BE	2014		20,54042338	57,73333333	16
Belgium	BE	2015		24,19273715	58,3	17
Belgium	BE	2016	2016	24,86094724	58,2	18
Canada	CA	2000	2000	17,61355949	24,3	2
Canada	CA	2001		17,35539076	27,13333333	3
Canada	CA	2002		17,19568272	31	4
Canada	CA	2003		18,79223628	34,66666667	5
Canada	CA	2004		17,86111995	37	6
Canada	CA	2005		17,95839183	37,8	7
Canada	CA	2006		18,34129227	38	8
Canada	CA	2007		19,13598409	38,13333333	9
Canada	CA	2008		19,33472371	38,16666667	10
Canada	CA	2009		20,14100361	38,6	11
Canada	CA	2010		19,14124074	39,46666667	12
Canada	CA	2011		20,38189848	40,93333333	13
Canada	CA	2012		21,96244738	42,23333333	14
Canada	CA	2013		22,6743702	43,06666667	15
Canada	CA	2014		23,85945467	44,1	16
Canada	CA	2015		25,65194984	44,3	17
Canada	CA	2016	2016	27,77124951	45,2	18
France	FR	2000	2000	20,09406422	15,93333333	2
France	FR	2001		22,71036399	14,8	3
France	FR	2002		23,47017816	17	4
France	FR	2003		20,98831744	18,3	5
France	FR	2004		20,74681617	19,96666667	6
France	FR	2005		20,49186129	20,83333333	7
France	FR	2006		22,94976661	21,53333333	8
France	FR	2007		22,29461306	23,1	9
France	FR	2008		22,87958553	24,96666667	10
France	FR	2009		22,19291781	27,86666667	11
France	FR	2010		21,82750345	29,7	12
France	FR	2011		21,97877147	31,66666667	13
France	FR	2012		23,34712563	33,16666667	14
France	FR	2013		25,65933188	34,13333333	15
France	FR	2014		26,20800898	34,86666667	16
France	FR	2015		25,49074332	35	17
France	FR	2016	2016	27,07404103	35,5	18
Germany	DE	2000	2000	25,82073514	20,23333333	2
Germany	DE	2001		26,38724816	22,43333333	3
Germany	DE	2002		27,6145123	24,96666667	4
Germany	DE	2003		24,00695169	27,83333333	5
Germany	DE	2004		25,6119118	29,43333333	6
Germany	DE	2005		26,15848007	30,76666667	7
Germany	DE	2006		29,53876774	31,7	8
Germany	DE	2007		27,01389442	33,7	9
Germany	DE	2008		29,75990253	36,23333333	10
Germany	DE	2009		29,09364768	38,3	11
Germany	DE	2010		29,59294811	39,63333333	12
Germany	DE	2011		30,73436612	40,5	13
Germany	DE	2012		31,25	41,7	14
Germany	DE	2013		31,8369079	42,5	15
Germany	DE	2014		33,09157039	42,33333333	16
Germany	DE	2015		35,28898371	42,25	17
Germany	DE	2016	2016	37,2970366	41,4	18
Italy	IT	2000	2000	21,44061973	22,73333333	2
Italy	IT	2001		21,23449498	25,06666667	3
Italy	IT	2002		22,35942375	27,16666667	4
Italy	IT	2003		21,16973415	29,76666667	5
Italy	IT	2004		21,34005707	31,63333333	6
Italy	IT	2005		21,35135135	33,16666667	7
Italy	IT	2006		22,09614194	34,63333333	8
Italy	IT	2007		21,40669553	36,2	9
Italy	IT	2008		24,72627048	37,56666667	10
Italy	IT	2009		24,37898203	37,16666667	11
Italy	IT	2010		23,64155683	37,2	12
Italy	IT	2011		26,49543182	37,76666667	13
Italy	IT	2012		28,36003518	39,83333333	14
Italy	IT	2013		31,89084314	40,66666667	15
Italy	IT	2014		33,40489857	42,46666667	16
Italy	IT	2015		36,08061799	43,2	17
Italy	IT	2016	2016	37,75568725	44,8	18
Japan	JP	2000	2000	21,44251415	17,03333333	2
Japan	JP	2001		20,58725392	18,66666667	3
Japan	JP	2002		21,75182482	18,73333333	4
Japan	JP	2003		18,5260311	21,33333333	5
Japan	JP	2004		20,92422698	22,03333333	6
Japan	JP	2005		19,74083673	22,73333333	7
Japan	JP	2006		17,62611276	22,36666667	8
Japan	JP	2007		19,19579713	23,13333333	9
Japan	JP	2008		19,69973457	24,06666667	10
Japan	JP	2009		18,20251177	24,43333333	11
Japan	JP	2010		16,99740356	26	12
Japan	JP	2011		21,08283703	25,9	13
Japan	JP	2012		23,27909887	28,1	14
Japan	JP	2013		22,86308904	28,36666667	15
Japan	JP	2014		20,92302927	28,7	16
Japan	JP	2015		24,78576137	27,7	17
Japan	JP	2016	2016	27,78359511	26,1	18
Netherlands	NL	2000	2000	19,87364621	27,76666667	2
Netherlands	NL	2001		17,96174885	31,1	3
Netherlands	NL	2002		19,61661342	34,06666667	4
Netherlands	NL	2003		18,26085602	35,76666667	5
Netherlands	NL	2004		18,85229495	35,9	6
Netherlands	NL	2005		19,94489538	35,1	7
Netherlands	NL	2006		19,21695348	35,43333333	8
Netherlands	NL	2007		19,43289176	36,9	9
Netherlands	NL	2008		20,05710801	39,46666667	10
Netherlands	NL	2009		20,70582319	42,1	11
Netherlands	NL	2010		20,53980304	44,16666667	12
Netherlands	NL	2011		21,09593393	46,4	13
Netherlands	NL	2012		22,43303778	49,26666667	14
Netherlands	NL	2013		22,13756437	51,5	15
Netherlands	NL	2014		22,56483865	52,8	16
Netherlands	NL	2015		24,11047989	53,1	17
Netherlands	NL	2016	2016	25,29929689	52,9	18
Sweden	SE	2000	2000	13,05759926	21	2
Sweden	SE	2001		13,75691882	23,5	3
Sweden	SE	2002		15,46013876	25,2	4
Sweden	SE	2003		15,56493964	30,43333333	5
Sweden	SE	2004		17,07527944	31,5	6
Sweden	SE	2005		15,50736996	33,53333333	7
Sweden	SE	2006		15,92457707	35,23333333	8
Sweden	SE	2007		16,26065773	38,33333333	9
Sweden	SE	2008		15,61595368	40,43333333	10
Sweden	SE	2009		17,14148335	40,93333333	11
Sweden	SE	2010		17,59504863	43,1	12
Sweden	SE	2011		19,21376261	45,13333333	13
Sweden	SE	2012		16,4115468	47,93333333	14
Sweden	SE	2013		22,3838453	49,7	15
Sweden	SE	2014		22,68378868	51,9	16
Sweden	SE	2015		22,64980027	53,1	17
Sweden	SE	2016	2016	23,06435138	53,3	18
Switzerland	CH	2000	2000	10,76716016	36,46666667	2
Switzerland	CH	2001		12,69584009	41,56666667	3
Switzerland	CH	2002		10,87464633	45,8	4
Switzerland	CH	2003		11,73130594	48,26666667	5
Switzerland	CH	2004		12,72810567	50,9	6
Switzerland	CH	2005		10,86593511	54,5	7
Switzerland	CH	2006		11,7086039	56,46666667	8
Switzerland	CH	2007		12,66316086	56,6	9
Switzerland	CH	2008		13,9375094	55,36666667	10
Switzerland	CH	2009		14,90317954	55,8	11
Switzerland	CH	2010		15,74900527	57,56666667	12
Switzerland	CH	2011		14,45314701	59,96666667	13
Switzerland	CH	2012		15,67177971	61,73333333	14
Switzerland	CH	2013		17,88738232	63,56666667	15
Switzerland	CH	2014		19,10784088	64,13333333	16
Switzerland	CH	2015		19,4778239	65	17
Switzerland	CH	2016	2016	22,01630838	64,3	18
United Kingdom	GB	2000	2000	27,68253928	18,8	2
United Kingdom	GB	2001		28,69609632	21,2	3
United Kingdom	GB	2002		28,28726049	24,73333333	4
United Kingdom	GB	2003		28,00868753	27,7	5
United Kingdom	GB	2004		27,25268747	30,5	6
United Kingdom	GB	2005		27,80625683	31,93333333	7
United Kingdom	GB	2006		28,0829439	33,9	8
United Kingdom	GB	2007		28,80034673	35,06666667	9
United Kingdom	GB	2008		28,4474093	36,06666667	10
United Kingdom	GB	2009		29,42437475	36,43333333	11
United Kingdom	GB	2010		29,58264574	37,66666667	12
United Kingdom	GB	2011		30,931166	39,36666667	13
United Kingdom	GB	2012		30,35531168	42,4	14
United Kingdom	GB	2013		31,3795985	44,56666667	15
United Kingdom	GB	2014		31,25920097	46,66666667	16
United Kingdom	GB	2015		34,01070668	47,2	17
United Kingdom	GB	2016	2016	35,39967374	47,8	18
United States	US	2000	2000	55,30076874	9	2
United States	US	2001		55,77931519	10,16666667	3
United States	US	2002		56,498044	11,83333333	4
United States	US	2003		55,21127453	13,36666667	5
United States	US	2004		55,49349189	14,4	6
United States	US	2005		55,96733344	15,3	7
United States	US	2006		56,08433504	16,13333333	8
United States	US	2007		56,31072917	16,9	9
United States	US	2008		56,52991257	17,6	10
United States	US	2009		56,8162943	18,33333333	11
United States	US	2010		56,47919727	19,33333333	12
United States	US	2011		57,02919617	20,36666667	13
United States	US	2012		57,36059796	21,73333333	14
United States	US	2013		57,93557092	22,83333333	15
United States	US	2014		58,42700989	23,8	16
United States	US	2015		58,87876563	24,15	17
United States	US	2016	2016	59,1795475	24,5	18
