# Supplementary material for: Citation gaming induced by bibliometric evaluation: A country-level comparative analysis
Source: PLoS One. 2019 Sep 11;14(9):e0221212. doi: 10.1371/journal.pone.0221212 (PMC6739054; doi:10.1371/journal.pone.0221212)
Supplement: S1 File — Files 1-27: data for each Scopus Category; File 28 data for all the Scopus Main Categories aggregated. (ZIP) [file pone.0221212.s002.zip › S1_File_25_PTP.csv]

Country	Acronym	Year	Year2	Inwardness	Perc_Avg3Y_Int_Collab	Indice
Belgium	BE	2000	2000	9,815540902	45,53333333	2
Belgium	BE	2001		12,93714966	47,2	3
Belgium	BE	2002		12,63591622	51,13333333	4
Belgium	BE	2003		11,59989812	53,6	5
Belgium	BE	2004		11,18245206	54,06666667	6
Belgium	BE	2005		11,13443404	55,4	7
Belgium	BE	2006		12,03674596	57,06666667	8
Belgium	BE	2007		13,84231181	58,96666667	9
Belgium	BE	2008		12,92925938	59,46666667	10
Belgium	BE	2009		13,19831497	61,66666667	11
Belgium	BE	2010		13,08895406	62,53333333	12
Belgium	BE	2011		13,88924374	64,2	13
Belgium	BE	2012		14,74024457	65,86666667	14
Belgium	BE	2013		15,16233457	68,83333333	15
Belgium	BE	2014		15,85916973	70,33333333	16
Belgium	BE	2015		17,74825958	70,45	17
Belgium	BE	2016	2016	17,69060773	69,3	18
Canada	CA	2000	2000	14,4806851	31,83333333	2
Canada	CA	2001		16,50241619	33,9	3
Canada	CA	2002		15,17970962	37,3	4
Canada	CA	2003		15,99250617	39,73333333	5
Canada	CA	2004		16,03168379	41,16666667	6
Canada	CA	2005		15,12231491	42,03333333	7
Canada	CA	2006		16,51105033	42,7	8
Canada	CA	2007		15,96263702	44,1	9
Canada	CA	2008		16,79579945	45,1	10
Canada	CA	2009		17,73285712	46,1	11
Canada	CA	2010		17,52155088	46,96666667	12
Canada	CA	2011		16,40943562	48,03333333	13
Canada	CA	2012		18,2816296	50	14
Canada	CA	2013		17,74507573	51,66666667	15
Canada	CA	2014		19,11135598	54,8	16
Canada	CA	2015		20,04323805	55,6	17
Canada	CA	2016	2016	20,29871977	58,2	18
France	FR	2000	2000	16,89335954	32,4	2
France	FR	2001		16,84096599	33,3	3
France	FR	2002		16,93629863	35,5	4
France	FR	2003		16,20503551	38,16666667	5
France	FR	2004		16,65026717	40,1	6
France	FR	2005		16,69098373	40,7	7
France	FR	2006		17,10352491	42,33333333	8
France	FR	2007		17,48344031	43,96666667	9
France	FR	2008		17,3441436	46,86666667	10
France	FR	2009		18,14643846	47,7	11
France	FR	2010		18,67824317	48,56666667	12
France	FR	2011		18,65014212	48,96666667	13
France	FR	2012		19,40900058	50,5	14
France	FR	2013		19,51788996	52,36666667	15
France	FR	2014		20,28964434	54,2	16
France	FR	2015		21,50210294	55,25	17
France	FR	2016	2016	22,34225678	55,7	18
Germany	DE	2000	2000	19,74787865	28,4	2
Germany	DE	2001		19,88129264	30,4	3
Germany	DE	2002		18,97746885	33,36666667	4
Germany	DE	2003		19,34308275	36,2	5
Germany	DE	2004		19,01592446	37	6
Germany	DE	2005		19,4690339	37,93333333	7
Germany	DE	2006		20,69895791	38,3	8
Germany	DE	2007		20,54917807	41,26666667	9
Germany	DE	2008		20,73927022	43,2	10
Germany	DE	2009		22,38294065	46,43333333	11
Germany	DE	2010		21,57632132	47,46666667	12
Germany	DE	2011		22,78764364	48,76666667	13
Germany	DE	2012		23,76200806	49,73333333	14
Germany	DE	2013		24,31945644	50,93333333	15
Germany	DE	2014		25,53800469	52,3	16
Germany	DE	2015		27,55628578	52,5	17
Germany	DE	2016	2016	27,01007839	53,6	18
Italy	IT	2000	2000	18,45797836	24,76666667	2
Italy	IT	2001		19,3779825	26,76666667	3
Italy	IT	2002		19,3277197	28,96666667	4
Italy	IT	2003		21,07942831	30,93333333	5
Italy	IT	2004		20,11769486	30,93333333	6
Italy	IT	2005		20,44757065	31,23333333	7
Italy	IT	2006		20,79219899	31,36666667	8
Italy	IT	2007		21,74972235	33,06666667	9
Italy	IT	2008		23,10300177	34,4	10
Italy	IT	2009		22,1865106	35,7	11
Italy	IT	2010		23,75336334	36,93333333	12
Italy	IT	2011		25,56937597	38,46666667	13
Italy	IT	2012		26,2688249	40,5	14
Italy	IT	2013		29,29468797	42,7	15
Italy	IT	2014		30,11593044	44,2	16
Italy	IT	2015		30,47101941	44,8	17
Italy	IT	2016	2016	32,97658604	45,1	18
Japan	JP	2000	2000	24,24375666	11,36666667	2
Japan	JP	2001		24,20060534	12,7	3
Japan	JP	2002		23,75795517	14,83333333	4
Japan	JP	2003		23,165209	16,73333333	5
Japan	JP	2004		24,20746087	17,26666667	6
Japan	JP	2005		22,8206087	17,36666667	7
Japan	JP	2006		22,51557657	17,3	8
Japan	JP	2007		23,8630394	17,93333333	9
Japan	JP	2008		24,82461297	18,93333333	10
Japan	JP	2009		25,02592653	19,9	11
Japan	JP	2010		25,1765936	20,86666667	12
Japan	JP	2011		24,64246278	20,9	13
Japan	JP	2012		26,61316376	20,96666667	14
Japan	JP	2013		25,68798238	21,26666667	15
Japan	JP	2014		28,53976853	22,6	16
Japan	JP	2015		29,40295153	23,4	17
Japan	JP	2016	2016	31,34809588	24,1	18
Netherlands	NL	2000	2000	11,31655324	30,73333333	2
Netherlands	NL	2001		12,33718276	30,56666667	3
Netherlands	NL	2002		14,44635717	35,03333333	4
Netherlands	NL	2003		12,55983151	38,93333333	5
Netherlands	NL	2004		13,9397393	40,73333333	6
Netherlands	NL	2005		14,9256581	41,93333333	7
Netherlands	NL	2006		14,97067954	43,13333333	8
Netherlands	NL	2007		14,64233382	47,36666667	9
Netherlands	NL	2008		14,8713249	49,5	10
Netherlands	NL	2009		16,30125327	52,53333333	11
Netherlands	NL	2010		16,5354534	53,66666667	12
Netherlands	NL	2011		16,82730614	55,76666667	13
Netherlands	NL	2012		17,46635544	57,3	14
Netherlands	NL	2013		17,46740906	58,73333333	15
Netherlands	NL	2014		18,84052058	59,73333333	16
Netherlands	NL	2015		18,86699507	60,1	17
Netherlands	NL	2016	2016	20,77966684	60,7	18
Sweden	SE	2000	2000	13,07303531	38,8	2
Sweden	SE	2001		11,3805483	39	3
Sweden	SE	2002		13,51201222	43,63333333	4
Sweden	SE	2003		13,17654455	46,56666667	5
Sweden	SE	2004		12,97521237	49,96666667	6
Sweden	SE	2005		12,4524531	50,1	7
Sweden	SE	2006		13,14423317	51,4	8
Sweden	SE	2007		16,08608193	52,2	9
Sweden	SE	2008		12,89976719	55,03333333	10
Sweden	SE	2009		13,80690162	56,33333333	11
Sweden	SE	2010		15,15525215	59,5	12
Sweden	SE	2011		14,5493682	60,1	13
Sweden	SE	2012		15,05109784	62	14
Sweden	SE	2013		15,78153989	63,36666667	15
Sweden	SE	2014		14,88509382	66,96666667	16
Sweden	SE	2015		18,48797251	68,8	17
Sweden	SE	2016	2016	17,21923732	70,6	18
Switzerland	CH	2000	2000	10,25192442	45,76666667	2
Switzerland	CH	2001		12,17773734	48,03333333	3
Switzerland	CH	2002		10,62447919	52,4	4
Switzerland	CH	2003		10,95173386	55,33333333	5
Switzerland	CH	2004		9,560527826	56,96666667	6
Switzerland	CH	2005		10,34732834	56,9	7
Switzerland	CH	2006		11,37736551	58,6	8
Switzerland	CH	2007		12,31226364	59,63333333	9
Switzerland	CH	2008		12,77831806	61,9	10
Switzerland	CH	2009		13,6223628	64,66666667	11
Switzerland	CH	2010		12,84795355	66,56666667	12
Switzerland	CH	2011		12,88682582	67,66666667	13
Switzerland	CH	2012		15,33015703	68,23333333	14
Switzerland	CH	2013		14,47012445	69,63333333	15
Switzerland	CH	2014		17,41701816	70,3	16
Switzerland	CH	2015		15,3850352	70,25	17
Switzerland	CH	2016	2016	20,96677939	69,6	18
United Kingdom	GB	2000	2000	17,7704899	28,43333333	2
United Kingdom	GB	2001		17,64492056	30,7	3
United Kingdom	GB	2002		18,48367839	33,7	4
United Kingdom	GB	2003		17,67800824	36,83333333	5
United Kingdom	GB	2004		17,8074765	37,93333333	6
United Kingdom	GB	2005		18,12098071	39,2	7
United Kingdom	GB	2006		18,20901052	40,96666667	8
United Kingdom	GB	2007		19,51904028	43,66666667	9
United Kingdom	GB	2008		19,33999626	46	10
United Kingdom	GB	2009		19,14442648	48,36666667	11
United Kingdom	GB	2010		20,28540462	51,16666667	12
United Kingdom	GB	2011		20,92499551	53,23333333	13
United Kingdom	GB	2012		21,96929919	55,23333333	14
United Kingdom	GB	2013		21,72925297	57,13333333	15
United Kingdom	GB	2014		23,38939722	59,3	16
United Kingdom	GB	2015		22,84643467	60,25	17
United Kingdom	GB	2016	2016	24,68384075	60,8	18
United States	US	2000	2000	43,94496485	17,63333333	2
United States	US	2001		43,28152866	18,96666667	3
United States	US	2002		43,35011036	20,73333333	4
United States	US	2003		43,00102929	22,46666667	5
United States	US	2004		43,10572908	23	6
United States	US	2005		43,48794326	23,56666667	7
United States	US	2006		43,3829323	24	8
United States	US	2007		44,22034691	25,13333333	9
United States	US	2008		43,71831324	26,56666667	10
United States	US	2009		44,33328177	28	11
United States	US	2010		43,76405554	29,36666667	12
United States	US	2011		44,12049011	30,53333333	13
United States	US	2012		44,19804902	32,1	14
United States	US	2013		45,13431972	33,3	15
United States	US	2014		45,42735298	34,96666667	16
United States	US	2015		46,14447493	35,5	17
United States	US	2016	2016	46,42737729	36,6	18
