# Supplementary material for: Citation gaming induced by bibliometric evaluation: A country-level comparative analysis
Source: PLoS One. 2019 Sep 11;14(9):e0221212. doi: 10.1371/journal.pone.0221212 (PMC6739054; doi:10.1371/journal.pone.0221212)
Supplement: S1 File — Files 1-27: data for each Scopus Category; File 28 data for all the Scopus Main Categories aggregated. (ZIP) [file pone.0221212.s002.zip › S1_File_26_SOC.csv]

Country	Acronym	Year	Year2	Inwardness	Perc_Avg3Y_Int_Collab	Indice
Belgium	BE	2000	2000	14,81873257	26,83333333	2
Belgium	BE	2001		12,55415162	26,6	3
Belgium	BE	2002		14,28220658	26,96666667	4
Belgium	BE	2003		15,39016393	28,13333333	5
Belgium	BE	2004		13,01645338	29,46666667	6
Belgium	BE	2005		12,48309263	32	7
Belgium	BE	2006		13,30405688	33,36666667	8
Belgium	BE	2007		14,8847411	33,76666667	9
Belgium	BE	2008		16,75513311	33,46666667	10
Belgium	BE	2009		16,71231927	33,8	11
Belgium	BE	2010		17,53904366	34,6	12
Belgium	BE	2011		16,99984135	35,43333333	13
Belgium	BE	2012		18,42628318	37,4	14
Belgium	BE	2013		18,74380984	39,2	15
Belgium	BE	2014		20,22796775	41,46666667	16
Belgium	BE	2015		19,45514192	41,95	17
Belgium	BE	2016	2016	21,07554975	42,1	18
Canada	CA	2000	2000	18,55813344	19,46666667	2
Canada	CA	2001		18,36295163	19,66666667	3
Canada	CA	2002		19,38656588	20,86666667	4
Canada	CA	2003		19,85609944	22,03333333	5
Canada	CA	2004		19,60694132	22,86666667	6
Canada	CA	2005		20,1701788	23,7	7
Canada	CA	2006		20,03935272	24,7	8
Canada	CA	2007		20,43874278	24,93333333	9
Canada	CA	2008		20,60290137	25,56666667	10
Canada	CA	2009		21,74299804	26,4	11
Canada	CA	2010		20,57073084	27,83333333	12
Canada	CA	2011		22,66850771	29	13
Canada	CA	2012		23,16263365	30,53333333	14
Canada	CA	2013		23,53000914	31,56666667	15
Canada	CA	2014		24,7897846	33	16
Canada	CA	2015		24,8014648	33,3	17
Canada	CA	2016	2016	26,80869317	34,2	18
France	FR	2000	2000	19,80565017	14,4	2
France	FR	2001		21,38836773	13,06666667	3
France	FR	2002		20,8507626	13,53333333	4
France	FR	2003		21,75691937	14,8	5
France	FR	2004		19,90773903	16,5	6
France	FR	2005		21,66282856	18,56666667	7
France	FR	2006		23,31634563	20,8	8
France	FR	2007		22,8648749	22,03333333	9
France	FR	2008		21,68549948	22,66666667	10
France	FR	2009		25,69789004	22,9	11
France	FR	2010		24,26678644	23,7	12
France	FR	2011		23,48262327	24,9	13
France	FR	2012		24,11086647	25,96666667	14
France	FR	2013		23,21310152	27,4	15
France	FR	2014		24,72829922	28,6	16
France	FR	2015		24,6045776	29,3	17
France	FR	2016	2016	25,42962647	29,8	18
Germany	DE	2000	2000	19,53580962	15,73333333	2
Germany	DE	2001		19,84044321	16,63333333	3
Germany	DE	2002		20,63140404	18,2	4
Germany	DE	2003		20,97007077	19,83333333	5
Germany	DE	2004		21,04708699	21,5	6
Germany	DE	2005		22,64829855	22,83333333	7
Germany	DE	2006		23,04936427	25	8
Germany	DE	2007		23,53126412	25,96666667	9
Germany	DE	2008		25,27277246	26,9	10
Germany	DE	2009		26,89111525	27,03333333	11
Germany	DE	2010		26,05067207	28,03333333	12
Germany	DE	2011		26,11202023	28,8	13
Germany	DE	2012		27,97135621	30,43333333	14
Germany	DE	2013		29,66599506	32,13333333	15
Germany	DE	2014		30,69728178	33,76666667	16
Germany	DE	2015		31,10311599	34,5	17
Germany	DE	2016	2016	33,58500391	34,5	18
Italy	IT	2000	2000	22,2883649	20,2	2
Italy	IT	2001		19,55230068	19,93333333	3
Italy	IT	2002		18,86707034	21,66666667	4
Italy	IT	2003		20,1507074	22,53333333	5
Italy	IT	2004		20,88099577	23,73333333	6
Italy	IT	2005		18,95287527	25,86666667	7
Italy	IT	2006		20,21739842	27,76666667	8
Italy	IT	2007		20,56521058	27,86666667	9
Italy	IT	2008		23,63764045	27,13333333	10
Italy	IT	2009		23,34794084	26,13333333	11
Italy	IT	2010		25,03614209	26,53333333	12
Italy	IT	2011		28,1331017	26,96666667	13
Italy	IT	2012		28,19063622	27,5	14
Italy	IT	2013		30,44521233	27,93333333	15
Italy	IT	2014		33,38044342	28,06666667	16
Italy	IT	2015		33,95370556	28,25	17
Italy	IT	2016	2016	39,65254496	27,9	18
Japan	JP	2000	2000	22,34206471	15,6	2
Japan	JP	2001		23,31824567	16,86666667	3
Japan	JP	2002		21,89717416	18,86666667	4
Japan	JP	2003		21,73213568	20,86666667	5
Japan	JP	2004		21,6545569	20,96666667	6
Japan	JP	2005		20,54183622	20,76666667	7
Japan	JP	2006		23,01003344	20,16666667	8
Japan	JP	2007		19,1565746	20,8	9
Japan	JP	2008		23,44046931	21,1	10
Japan	JP	2009		25,35336871	22,06666667	11
Japan	JP	2010		23,60031307	23,16666667	12
Japan	JP	2011		24,43156768	23,43333333	13
Japan	JP	2012		24,67307577	24,73333333	14
Japan	JP	2013		26,48926111	26	15
Japan	JP	2014		26,12159329	27,93333333	16
Japan	JP	2015		27,97685514	28,15	17
Japan	JP	2016	2016	29,30704723	28,5	18
Netherlands	NL	2000	2000	16,08473544	22,2	2
Netherlands	NL	2001		17,62739193	23,43333333	3
Netherlands	NL	2002		17,57752341	26,16666667	4
Netherlands	NL	2003		17,90776033	27,33333333	5
Netherlands	NL	2004		17,69945492	27,9	6
Netherlands	NL	2005		18,32001232	28,46666667	7
Netherlands	NL	2006		19,18194836	29,83333333	8
Netherlands	NL	2007		20,22080108	30,43333333	9
Netherlands	NL	2008		20,02380706	32,06666667	10
Netherlands	NL	2009		20,07017174	32,9	11
Netherlands	NL	2010		20,64079974	35,23333333	12
Netherlands	NL	2011		21,04370552	36,53333333	13
Netherlands	NL	2012		21,73505874	38,56666667	14
Netherlands	NL	2013		22,37165978	39,93333333	15
Netherlands	NL	2014		22,8951459	41,43333333	16
Netherlands	NL	2015		23,39714763	42,25	17
Netherlands	NL	2016	2016	25,31789559	42,8	18
Sweden	SE	2000	2000	13,86533437	19,93333333	2
Sweden	SE	2001		16,09007999	21,73333333	3
Sweden	SE	2002		15,51050699	24,96666667	4
Sweden	SE	2003		16,05215197	26,66666667	5
Sweden	SE	2004		21,0460251	27,4	6
Sweden	SE	2005		17,01538462	28,33333333	7
Sweden	SE	2006		17,4278587	29,16666667	8
Sweden	SE	2007		17,96575518	29,5	9
Sweden	SE	2008		19,03275176	29,76666667	10
Sweden	SE	2009		20,49879419	30,8	11
Sweden	SE	2010		20,32697702	32,1	12
Sweden	SE	2011		22,01759289	33,03333333	13
Sweden	SE	2012		21,77013806	33,96666667	14
Sweden	SE	2013		23,28939942	35,56666667	15
Sweden	SE	2014		23,82255454	37,33333333	16
Sweden	SE	2015		23,59640895	38,5	17
Sweden	SE	2016	2016	25,24856885	39,8	18
Switzerland	CH	2000	2000	9,793144799	26,73333333	2
Switzerland	CH	2001		6,621470078	27,6	3
Switzerland	CH	2002		11,01405873	29,26666667	4
Switzerland	CH	2003		11,57872401	32,26666667	5
Switzerland	CH	2004		11,83914511	35,23333333	6
Switzerland	CH	2005		10,73486393	38,16666667	7
Switzerland	CH	2006		11,19612242	40,16666667	8
Switzerland	CH	2007		12,3466656	40,16666667	9
Switzerland	CH	2008		12,48970115	39,8	10
Switzerland	CH	2009		14,44523021	41,46666667	11
Switzerland	CH	2010		14,16225448	43,03333333	12
Switzerland	CH	2011		13,93911297	44,56666667	13
Switzerland	CH	2012		15,99122967	45,4	14
Switzerland	CH	2013		16,36870003	46,26666667	15
Switzerland	CH	2014		18,05925774	47,53333333	16
Switzerland	CH	2015		18,01382855	47,95	17
Switzerland	CH	2016	2016	21,2845407	48,7	18
United Kingdom	GB	2000	2000	33,1954081	11,53333333	2
United Kingdom	GB	2001		33,40730083	12,83333333	3
United Kingdom	GB	2002		34,53707863	14,36666667	4
United Kingdom	GB	2003		33,57698403	15,96666667	5
United Kingdom	GB	2004		32,05058931	16,93333333	6
United Kingdom	GB	2005		33,64364489	17,7	7
United Kingdom	GB	2006		32,8274193	19,1	8
United Kingdom	GB	2007		32,81770669	20,43333333	9
United Kingdom	GB	2008		32,83035483	21,46666667	10
United Kingdom	GB	2009		33,69547869	21,76666667	11
United Kingdom	GB	2010		33,75314095	22,13333333	12
United Kingdom	GB	2011		34,59149015	23,13333333	13
United Kingdom	GB	2012		35,01085113	25,36666667	14
United Kingdom	GB	2013		35,41505767	27,66666667	15
United Kingdom	GB	2014		35,29135845	29,76666667	16
United Kingdom	GB	2015		36,50341835	30,4	17
United Kingdom	GB	2016	2016	38,30396229	31,2	18
United States	US	2000	2000	53,09653201	7,133333333	2
United States	US	2001		53,23890108	7,633333333	3
United States	US	2002		52,63212117	8,366666667	4
United States	US	2003		52,19518597	9,1	5
United States	US	2004		52,50102277	9,8	6
United States	US	2005		52,11649174	10,63333333	7
United States	US	2006		52,40042667	11,66666667	8
United States	US	2007		53,15416773	12,33333333	9
United States	US	2008		52,65017952	12,7	10
United States	US	2009		53,69258508	12,96666667	11
United States	US	2010		53,09227688	13,53333333	12
United States	US	2011		54,03680169	14,33333333	13
United States	US	2012		54,5198327	15,4	14
United States	US	2013		54,71795382	16,36666667	15
United States	US	2014		55,49064246	17,36666667	16
United States	US	2015		55,57128763	17,75	17
United States	US	2016	2016	57,12899156	18,2	18
