# Supplementary material for: Citation gaming induced by bibliometric evaluation: A country-level comparative analysis
Source: PLoS One. 2019 Sep 11;14(9):e0221212. doi: 10.1371/journal.pone.0221212 (PMC6739054; doi:10.1371/journal.pone.0221212)
Supplement: S1 File — Files 1-27: data for each Scopus Category; File 28 data for all the Scopus Main Categories aggregated. (ZIP) [file pone.0221212.s002.zip › S1_File_27_VET.csv]

Country	Acronym	Year	Year2	Inwardness	Perc_Avg3Y_Int_Collab	Indice
Belgium	BE	2000	2000	16,06901218	33	2
Belgium	BE	2001		18,62910008	35,16666667	3
Belgium	BE	2002		17,30054838	36,7	4
Belgium	BE	2003		17,68635724	37,2	5
Belgium	BE	2004		18,60379444	41,33333333	6
Belgium	BE	2005		17,17811333	43,6	7
Belgium	BE	2006		16,08226986	46,53333333	8
Belgium	BE	2007		20,03500741	45,83333333	9
Belgium	BE	2008		16,30314604	46,73333333	10
Belgium	BE	2009		18,01685788	49,16666667	11
Belgium	BE	2010		17,56542909	51,76666667	12
Belgium	BE	2011		17,59801053	53,93333333	13
Belgium	BE	2012		22,05461142	54,46666667	14
Belgium	BE	2013		20,00810045	56,06666667	15
Belgium	BE	2014		20,04608295	58,36666667	16
Belgium	BE	2015		21,05263158	60	17
Belgium	BE	2016	2016	23,93899204	60	18
Canada	CA	2000	2000	17,24112643	31,5	2
Canada	CA	2001		18,40527578	32,23333333	3
Canada	CA	2002		19,19483101	33,03333333	4
Canada	CA	2003		18,42658814	38,1	5
Canada	CA	2004		18,53129266	39,33333333	6
Canada	CA	2005		17,12281772	41	7
Canada	CA	2006		18,23563477	41,46666667	8
Canada	CA	2007		18,55923733	43,16666667	9
Canada	CA	2008		18,18748054	42,46666667	10
Canada	CA	2009		21,1414716	43,73333333	11
Canada	CA	2010		21,32066508	45,9	12
Canada	CA	2011		20,16500589	48,56666667	13
Canada	CA	2012		21,97968446	49,96666667	14
Canada	CA	2013		24,16810098	50,7	15
Canada	CA	2014		23,68045649	51,2	16
Canada	CA	2015		27,86239496	51,5	17
Canada	CA	2016	2016	26,63398693	51,1	18
France	FR	2000	2000	18,64023273	28,9	2
France	FR	2001		18,39918946	32,53333333	3
France	FR	2002		17,306231	36,23333333	4
France	FR	2003		17,7092511	39,1	5
France	FR	2004		19,28072811	41	6
France	FR	2005		19,23832924	42,46666667	7
France	FR	2006		17,159057	43,43333333	8
France	FR	2007		18,99350649	44,6	9
France	FR	2008		18,91681581	44,5	10
France	FR	2009		19,01735517	44,2	11
France	FR	2010		19,00786797	43,46666667	12
France	FR	2011		22,85553047	44,06666667	13
France	FR	2012		20,84230677	45,43333333	14
France	FR	2013		21,96055343	48,9	15
France	FR	2014		23,11015119	53,53333333	16
France	FR	2015		26,03294626	57,3	17
France	FR	2016	2016	22,3853211	59,9	18
Germany	DE	2000	2000	22,81333125	22,76666667	2
Germany	DE	2001		26,34222376	24,83333333	3
Germany	DE	2002		25,60340245	26,53333333	4
Germany	DE	2003		23,20064988	30,06666667	5
Germany	DE	2004		23,94980086	30,83333333	6
Germany	DE	2005		25,58775754	32,53333333	7
Germany	DE	2006		20,50956223	33,83333333	8
Germany	DE	2007		23,03895411	35,5	9
Germany	DE	2008		23,30795262	36,1	10
Germany	DE	2009		25,13362337	37,03333333	11
Germany	DE	2010		24,03722479	38,6	12
Germany	DE	2011		24,80646533	39,43333333	13
Germany	DE	2012		25,0717792	40,16666667	14
Germany	DE	2013		28,00426641	40,53333333	15
Germany	DE	2014		28,43484965	42,16666667	16
Germany	DE	2015		28,42273819	43,4	17
Germany	DE	2016	2016	27,14776632	44,3	18
Italy	IT	2000	2000	20,03908332	33,33333333	2
Italy	IT	2001		21,24925284	27,93333333	3
Italy	IT	2002		19,89631748	28,1	4
Italy	IT	2003		20,13567684	27,33333333	5
Italy	IT	2004		22,76398445	29,33333333	6
Italy	IT	2005		21,38035264	30,7	7
Italy	IT	2006		22,001754	32,66666667	8
Italy	IT	2007		20,82659334	35,73333333	9
Italy	IT	2008		22,54926416	36	10
Italy	IT	2009		23,78898176	36,5	11
Italy	IT	2010		26,37223975	36,83333333	12
Italy	IT	2011		25,52828175	38,06666667	13
Italy	IT	2012		26,30018248	39,4	14
Italy	IT	2013		29,50950419	39,8	15
Italy	IT	2014		31,79122183	42,86666667	16
Italy	IT	2015		43,75715922	43,25	17
Italy	IT	2016	2016	43,65602743	47,3	18
Japan	JP	2000	2000	23,69992296	17,76666667	2
Japan	JP	2001		24,05522523	18,96666667	3
Japan	JP	2002		22,81263338	19,23333333	4
Japan	JP	2003		23,25699746	20,23333333	5
Japan	JP	2004		21,66346154	21,7	6
Japan	JP	2005		20,71363774	24,3	7
Japan	JP	2006		23,52161869	25,13333333	8
Japan	JP	2007		23,22793966	25,03333333	9
Japan	JP	2008		25,68575553	24,4	10
Japan	JP	2009		25,67499369	25,73333333	11
Japan	JP	2010		25,64594714	28,5	12
Japan	JP	2011		27,21751932	30,13333333	13
Japan	JP	2012		26,99374882	30,66666667	14
Japan	JP	2013		29,7564688	29,73333333	15
Japan	JP	2014		29,38919092	29,96666667	16
Japan	JP	2015		28,94969109	29,65	17
Japan	JP	2016	2016	34,22774869	30,2	18
Netherlands	NL	2000	2000	14,82917627	33,1	2
Netherlands	NL	2001		15,22299562	34,03333333	3
Netherlands	NL	2002		14,37944995	37,73333333	4
Netherlands	NL	2003		13,96538587	40,33333333	5
Netherlands	NL	2004		14,35365326	44,16666667	6
Netherlands	NL	2005		14,30242077	46,53333333	7
Netherlands	NL	2006		14,54600362	48,36666667	8
Netherlands	NL	2007		16,41159887	50,23333333	9
Netherlands	NL	2008		17,03509572	50,8	10
Netherlands	NL	2009		17,12674028	50,6	11
Netherlands	NL	2010		18,9017266	51,96666667	12
Netherlands	NL	2011		17,3931503	54,83333333	13
Netherlands	NL	2012		17,39500568	58,2	14
Netherlands	NL	2013		19,27577832	62,63333333	15
Netherlands	NL	2014		18,1372549	66,1	16
Netherlands	NL	2015		20,12779553	70,15	17
Netherlands	NL	2016	2016	16,93313953	70,3	18
Sweden	SE	2000	2000	16,69962646	47,5	2
Sweden	SE	2001		15,25072524	49,3	3
Sweden	SE	2002		12,3088685	52,36666667	4
Sweden	SE	2003		11,10950174	55,16666667	5
Sweden	SE	2004		13,97595111	57,66666667	6
Sweden	SE	2005		13,25125209	59,06666667	7
Sweden	SE	2006		12,03392826	59,16666667	8
Sweden	SE	2007		11,84442098	57	9
Sweden	SE	2008		12,46679317	55,93333333	10
Sweden	SE	2009		17,94603639	55,2	11
Sweden	SE	2010		15,9375	59,8	12
Sweden	SE	2011		16,12035225	60,9	13
Sweden	SE	2012		15,00477859	64,3	14
Sweden	SE	2013		15,50535988	63,96666667	15
Sweden	SE	2014		15,41251133	65	16
Sweden	SE	2015		21,05263158	64,7	17
Sweden	SE	2016	2016	19,35157042	65,8	18
Switzerland	CH	2000	2000	14,12688031	34,4	2
Switzerland	CH	2001		16,57824934	38,83333333	3
Switzerland	CH	2002		17,4752217	40,7	4
Switzerland	CH	2003		13,27087287	44,56666667	5
Switzerland	CH	2004		12,22485207	46,56666667	6
Switzerland	CH	2005		16,68972674	47,9	7
Switzerland	CH	2006		16,74045379	48,4	8
Switzerland	CH	2007		16,17274569	50,03333333	9
Switzerland	CH	2008		15,92895001	49,16666667	10
Switzerland	CH	2009		19,28030806	51,26666667	11
Switzerland	CH	2010		15,58730159	52,03333333	12
Switzerland	CH	2011		18,25954198	55,93333333	13
Switzerland	CH	2012		15,00315856	58,23333333	14
Switzerland	CH	2013		17,44186047	59,9	15
Switzerland	CH	2014		18,11955168	62,36666667	16
Switzerland	CH	2015		22,80528053	64,1	17
Switzerland	CH	2016	2016	21,52819891	66,3	18
United Kingdom	GB	2000	2000	20,59994691	31,4	2
United Kingdom	GB	2001		24,32613054	32,86666667	3
United Kingdom	GB	2002		23,68205205	34,16666667	4
United Kingdom	GB	2003		23,5017301	37,63333333	5
United Kingdom	GB	2004		25,833737	39,16666667	6
United Kingdom	GB	2005		24,53582293	41,63333333	7
United Kingdom	GB	2006		25,13101084	43,66666667	8
United Kingdom	GB	2007		24,69293403	45,53333333	9
United Kingdom	GB	2008		26,1713367	46,46666667	10
United Kingdom	GB	2009		27,63167454	47,03333333	11
United Kingdom	GB	2010		28,45644786	47,63333333	12
United Kingdom	GB	2011		26,54508091	48,33333333	13
United Kingdom	GB	2012		27,2681979	50,73333333	14
United Kingdom	GB	2013		30,2384106	52,76666667	15
United Kingdom	GB	2014		28,85394559	54,56666667	16
United Kingdom	GB	2015		31,5926893	54,25	17
United Kingdom	GB	2016	2016	33,59691418	53,8	18
United States	US	2000	2000	46,08472723	17,76666667	2
United States	US	2001		47,35745865	18,46666667	3
United States	US	2002		46,35441148	19,7	4
United States	US	2003		46,90619814	21,83333333	5
United States	US	2004		45,72450667	22,6	6
United States	US	2005		46,4445648	24,36666667	7
United States	US	2006		45,52366517	25,93333333	8
United States	US	2007		45,12078419	27,23333333	9
United States	US	2008		46,59115602	27,73333333	10
United States	US	2009		47,4561541	28,06666667	11
United States	US	2010		46,5795011	29,7	12
United States	US	2011		48,59435617	31,2	13
United States	US	2012		46,97108067	33,4	14
United States	US	2013		48,93692868	34,2	15
United States	US	2014		48,65229111	35,56666667	16
United States	US	2015		48,26366559	35,65	17
United States	US	2016	2016	50,51320223	36,9	18
