# Supplementary material for: Citation gaming induced by bibliometric evaluation: A country-level comparative analysis
Source: PLoS One. 2019 Sep 11;14(9):e0221212. doi: 10.1371/journal.pone.0221212 (PMC6739054; doi:10.1371/journal.pone.0221212)
Supplement: S1 File — Files 1-27: data for each Scopus Category; File 28 data for all the Scopus Main Categories aggregated. (ZIP) [file pone.0221212.s002.zip › S1_File_28_All_Fields.CSV]

Country	Acronym	Year	Year2	Inwardness	Perc_No_Self	Perc_Avg3Y_Int_Collab	Tot_impact	Etero_impact	Self_impact	Output	Perc_Output	Totcit	Selfcit	Impact	Perc_Totcit_on_World	Perc_Selfcit_on_World	Perc_Eterocit_on_World
Belgium	BE	2000	2000	11,37697263	88,62302737	41,1	1,309278033	1,16032183	0,148956204	12806	0,01058313	480576	54675	37,52740903	0,01385626	0,001576423	0,012279837
Belgium	BE	2001		12,21173681	87,78826319	43,4	1,347075605	1,182574277	0,164501327	13015	0,010314826	485754	59319	37,32262774	0,013894851	0,001696803	0,012198048
Belgium	BE	2002		11,85293977	88,14706023	46,63333333	1,399936068	1,234002489	0,165933579	14121	0,010659354	543342	64402	38,47758657	0,014922414	0,001768745	0,013153669
Belgium	BE	2003		11,64342299	88,35657701	48,8	1,470385792	1,299182555	0,171203237	15677	0,011247539	620814	72284	39,60030618	0,016538222	0,001925615	0,014612607
Belgium	BE	2004		12,26755402	87,73244598	49,63333333	1,449021069	1,271261627	0,177759442	16742	0,011189815	629286	77198	37,58726556	0,016214278	0,001989095	0,014225183
Belgium	BE	2005		11,77138547	88,22861453	50,73333333	1,626105926	1,434690729	0,191415197	18803	0,011281994	721249	84901	38,35818752	0,018345717	0,002159545	0,016186172
Belgium	BE	2006		12,42579252	87,57420748	51,93333333	1,592997467	1,395054907	0,19794256	19267	0,010963018	681872	84728	35,39066798	0,01746406	0,002170048	0,015294012
Belgium	BE	2007		12,73959788	87,26040212	53,26666667	1,632107646	1,424183695	0,207923951	20792	0,011167669	707644	90151	34,03443632	0,018226838	0,002322026	0,015904812
Belgium	BE	2008		12,80153357	87,19846643	54,43333333	1,672551361	1,458439137	0,214112224	21937	0,011352492	721976	92424	32,91133701	0,018987627	0,002430707	0,016556919
Belgium	BE	2009		13,28461178	86,71538822	55,7	1,723687675	1,494702459	0,228985216	23113	0,011375101	728083	96723	31,50101674	0,019607122	0,00260473	0,017002392
Belgium	BE	2010		13,4082219	86,5917781	56,8	1,756119603	1,52065519	0,235464413	24088	0,011266088	698549	93663	28,99987546	0,019784598	0,002652763	0,017131835
Belgium	BE	2011		14,08825174	85,91174826	58,03333333	1,770372423	1,520957899	0,249414524	25776	0,011285207	658208	92730	25,53569212	0,01997902	0,002814695	0,017164325
Belgium	BE	2012		14,21125592	85,78874408	59,5	1,790455716	1,536009472	0,254446244	27239	0,011528447	621824	88369	22,82844451	0,020641174	0,00293337	0,017707804
Belgium	BE	2013		14,54525174	85,45474826	61,53333333	1,842117587	1,574176946	0,26794064	28251	0,011496928	564796	82151	19,99207108	0,021178694	0,003080494	0,0180982
Belgium	BE	2014		15,05832629	84,94167371	63,4	1,834797466	1,558507677	0,276289789	29335	0,011537326	473200	71256	16,13090165	0,021168656	0,003187645	0,01798101
Belgium	BE	2015		15,80151085	84,19848915	64,35	1,788887644	1,506216369	0,282671275	29604	0,011865549	360725	57000	12,18500878	0,021226135	0,00335405	0,017872085
Belgium	BE	2016	2016	16,09600572	83,90399428	64,9	1,837407819	1,541658551	0,295749268	30274	0,011831272	240569	38722	7,946389641	0,021738871	0,00349909	0,018239781
Canada	CA	2000	2000	16,577852	83,422148	31,83333333	1,456158366	1,214758587	0,241399779	42394	0,035035234	1769415	293331	41,73739208	0,05101685	0,008457498	0,042559352
Canada	CA	2001		16,93163611	83,06836389	33,76666667	1,509278985	1,25373336	0,255545626	41806	0,033132664	1748189	295997	41,81670095	0,050006433	0,008466907	0,041539526
Canada	CA	2002		17,33035792	82,66964208	36,23333333	1,412409609	1,167633968	0,244775641	46081	0,034784624	1788884	310020	38,8204249	0,049130137	0,008514429	0,040615708
Canada	CA	2003		16,80883317	83,19116683	38,43333333	1,500862994	1,248585437	0,252277557	50967	0,03656652	2060143	346286	40,42111562	0,054881336	0,009224912	0,045656424
Canada	CA	2004		16,6263507	83,3736493	39,06666667	1,51541624	1,263457821	0,251958419	56516	0,037773479	2221618	369374	39,30954066	0,057242544	0,009517346	0,047725198
Canada	CA	2005		17,05350317	82,94649683	39,76666667	1,514554746	1,256270104	0,258284642	64032	0,038419861	2287659	390126	35,72680847	0,058188983	0,00992326	0,048265723
Canada	CA	2006		17,31795314	82,68204686	40,76666667	1,545895918	1,278178387	0,267717531	67444	0,038375969	2316313	401138	34,34424115	0,059325254	0,01027392	0,049051334
Canada	CA	2007		17,21843566	82,78156434	41,7	1,537384008	1,272670532	0,264713476	71942	0,038641038	2306400	397126	32,05915877	0,059406113	0,010228803	0,04917731
Canada	CA	2008		17,6144146	82,3855854	42,46666667	1,561968092	1,286836557	0,275131536	74065	0,038328958	2276414	400977	30,73535408	0,059868609	0,010545505	0,049323104
Canada	CA	2009		17,55444335	82,44555665	43,1	1,586346942	1,307872567	0,278474375	77561	0,038171775	2248576	394725	28,9910651	0,060553678	0,010629861	0,049923817
Canada	CA	2010		17,87494229	82,12505771	44,06666667	1,612323191	1,324121351	0,28820184	79731	0,03729062	2122860	379460	26,6252775	0,060124531	0,010747225	0,049377306
Canada	CA	2011		18,15917675	81,84082325	45,23333333	1,663266616	1,361231091	0,302035524	82242	0,036007061	1973052	358290	23,99080762	0,059889343	0,010875412	0,049013931
Canada	CA	2012		18,59570547	81,40429453	46,9	1,651398126	1,344308995	0,307089132	86168	0,036469152	1814306	337383	21,05544982	0,06022509	0,01119928	0,049025809
Canada	CA	2013		19,08730154	80,91269846	48,36666667	1,61621784	1,307725467	0,308492373	88527	0,036026639	1552802	296388	17,54043399	0,058226897	0,011113943	0,047112954
Canada	CA	2014		19,64999477	80,35000523	50,13333333	1,59976037	1,285407541	0,314352829	90382	0,03554684	1271181	249787	14,06453719	0,056866426	0,01117425	0,045692176
Canada	CA	2015		19,85013007	80,14986993	50,85	1,593016828	1,276800915	0,316215912	90517	0,036280028	982185	194965	10,85083465	0,057794694	0,011472322	0,046322372
Canada	CA	2016	2016	21,04267225	78,95732775	51,9	1,581974937	1,249085136	0,332889801	91995	0,035952231	629402	132443	6,841697918	0,056875528	0,011968131	0,044907397
China	CN	2000	2000	47,3233517	52,6766483	15,3	0,419702964	0,221085454	0,19861751	52333	0,043249019	629556	297927	12,02980911	0,018151742	0,008590013	0,009561729
China	CN	2001		48,63229045	51,36770955	16,16666667	0,420397509	0,215948571	0,204448937	66328	0,052567175	772569	375718	11,64770534	0,022099109	0,010747303	0,011351806
China	CN	2002		48,91339439	51,08660561	17,16666667	0,51948556	0,265387539	0,254098021	68770	0,051911603	981911	480286	14,27818816	0,026967328	0,013190636	0,013776693
China	CN	2003		49,19809255	50,80190745	16,3	0,572307345	0,290743048	0,281564297	81646	0,058577316	1258437	619127	15,41333317	0,033524228	0,016493281	0,017030947
China	CN	2004		51,10406959	48,89593041	14,63333333	0,542833567	0,265423523	0,277410044	117172	0,078314002	1649896	843164	14,08097498	0,042511469	0,021725091	0,020786378
China	CN	2005		52,68438716	47,31561284	13,83333333	0,511294433	0,241922094	0,269372339	170939	0,102565164	2061681	1086184	12,06091647	0,052440997	0,027628218	0,024812779
China	CN	2006		53,41192385	46,58807615	13,93333333	0,536333565	0,24986749	0,286466075	197543	0,112402942	2353804	1257212	11,9154007	0,060285471	0,03219963	0,028085841
China	CN	2007		53,76185678	46,23814322	14	0,579188041	0,267805796	0,311382245	225482	0,121109484	2723336	1464116	12,07784213	0,070145165	0,037711343	0,032433822
China	CN	2008		53,55144137	46,44855863	14,06666667	0,602138259	0,279684542	0,322453716	262800	0,136000137	3113778	1667473	11,84847032	0,081890885	0,043853749	0,038037136
China	CN	2009		54,02165122	45,97834878	14,13333333	0,617543942	0,283936508	0,333607434	306312	0,150751959	3456988	1867522	11,28583927	0,093095959	0,050291974	0,042803985
China	CN	2010		54,66012967	45,33987033	14,53333333	0,653874342	0,296465779	0,357408563	342186	0,160042243	3694865	2019618	10,79782633	0,104647516	0,057200468	0,047447048
China	CN	2011		56,14172762	43,85827238	15,2	0,688559754	0,301990412	0,386569342	391205	0,171276749	3885340	2181297	9,931723777	0,117934276	0,06621034	0,051723936
China	CN	2012		56,89247449	43,10752551	16,2	0,777858777	0,335315671	0,442543106	409023	0,173112084	4056591	2307895	9,917757681	0,134656754	0,076609559	0,058047195
China	CN	2013		58,69472519	41,30527481	17,9	0,830126129	0,342885879	0,48724025	448246	0,18241663	4038322	2370282	9,009164611	0,151428811	0,088880724	0,062548086
China	CN	2014		60,4791009	39,5208991	19,5	0,912822633	0,360755712	0,552066921	480742	0,189073698	3858060	2333320	8,025219348	0,172590751	0,104381335	0,068209417
China	CN	2015		62,0823579	37,9176421	20,65	1,069483713	0,405523006	0,663960706	448810	0,179887084	3269486	2029774	7,284788663	0,192386307	0,119437955	0,072948351
China	CN	2016	2016	63,99645564	36,00354436	21	1,109951827	0,399621998	0,710329828	483837	0,189086576	2322563	1486358	4,800300514	0,209876991	0,134313835	0,075563155
France	FR	2000	2000	19,72737513	80,27262487	33,56666667	1,188910383	0,954369572	0,234540811	60310	0,049841369	2055205	405438	34,07735036	0,059256921	0,011689835	0,047567086
France	FR	2001		19,93504917	80,06495083	35,5	1,202530886	0,962805763	0,239725123	60822	0,048203485	2026456	403975	33,31781263	0,057966179	0,011555586	0,046410593
France	FR	2002		20,04511723	79,95488277	38,2	1,196993762	0,957054959	0,239938803	63449	0,047895002	2087451	418432	32,89966745	0,057330019	0,011491869	0,045838149
France	FR	2003		20,04184262	79,95815738	40,46666667	1,223361063	0,978176964	0,245184099	67735	0,048596802	2231696	447273	32,947457	0,059451435	0,011915163	0,047536272
France	FR	2004		20,2438384	79,7561616	41,4	1,231058146	0,981844724	0,249213422	71202	0,04758913	2273719	460288	31,93335861	0,058584986	0,01185985	0,046725136
France	FR	2005		20,2366717	79,7633283	42,4	1,314702535	1,048650499	0,266052036	78174	0,046905207	2424371	490612	31,01249776	0,061666394	0,012479226	0,049187168
France	FR	2006		20,88954806	79,11045194	43,4	1,294746952	1,024280165	0,270466787	81267	0,046241324	2337614	488317	28,7646154	0,059870813	0,012506742	0,047364071
France	FR	2007		20,92580842	79,07419158	44,63333333	1,335736336	1,05622271	0,279513627	84753	0,045522002	2360726	494001	27,85418805	0,060805392	0,01272402	0,048081372
France	FR	2008		21,30015156	78,69984844	45,53333333	1,348526478	1,061288295	0,287238184	88546	0,045822938	2349603	500469	26,53539403	0,061793445	0,013162097	0,048631348
France	FR	2009		21,56172434	78,43827566	46,53333333	1,362490677	1,068714193	0,293776484	92970	0,04575534	2314954	499144	24,90001076	0,062341224	0,013441843	0,048899381
France	FR	2010		21,83075634	78,16924366	47,36666667	1,416943426	1,107613959	0,309329467	95306	0,044575132	2230051	486837	23,39885212	0,06316044	0,013788402	0,049372038
France	FR	2011		21,84522861	78,15477139	48,5	1,441940566	1,126945353	0,314995213	99534	0,043577817	2070150	452229	20,79842064	0,062836622	0,013726804	0,049109818
France	FR	2012		22,41200698	77,58799302	49,9	1,442074243	1,118876463	0,32319778	103530	0,043817326	1903560	426626	18,38655462	0,063187837	0,014161662	0,049026175
France	FR	2013		22,65171198	77,34828802	51,46666667	1,465467338	1,133513897	0,331953441	106697	0,043421039	1696949	384388	15,90437407	0,063632115	0,014413763	0,049218351
France	FR	2014		23,07608104	76,92391896	53,13333333	1,434241472	1,103274748	0,330966724	107949	0,042455863	1361167	314104	12,60935256	0,06089196	0,014051478	0,046840482
France	FR	2015		23,1962833	76,8037167	53,95	1,439820664	1,105835784	0,33398488	106664	0,04275189	1046090	242654	9,807338933	0,061555055	0,014278485	0,04727657
France	FR	2016	2016	23,97754751	76,02245249	54,8	1,464642604	1,113457228	0,351185376	108508	0,042405616	687318	164802	6,334261068	0,062109072	0,014892232	0,04721684
Germany	DE	2000	2000	22,70864365	77,29135635	32	1,196302477	0,92463841	0,271664066	84131	0,069527511	2884787	655096	34,28922751	0,083175934	0,018888126	0,064287807
Germany	DE	2001		22,87487771	77,12512229	34,2	1,225822642	0,945417212	0,28040543	85928	0,068100836	2918385	667577	33,96314356	0,083479546	0,019095844	0,064383702
Germany	DE	2002		22,86756046	77,13243954	36,86666667	1,238510497	0,95529336	0,283217137	88875	0,067088029	3025373	691829	34,04076512	0,083089228	0,019000479	0,064088748
Germany	DE	2003		22,80434087	77,19565913	38,8	1,269969221	0,980361111	0,28960811	94379	0,067712668	3228017	736128	34,20270399	0,085993004	0,019610138	0,066382866
Germany	DE	2004		23,11917354	76,88082646	39,4	1,278521099	0,982937588	0,295583512	99990	0,066830105	3316122	766660	33,16453645	0,085443699	0,019753877	0,065689822
Germany	DE	2005		23,19877817	76,80122183	40,16666667	1,338476293	1,027966147	0,310510146	110967	0,066581345	3503594	812791	31,57329657	0,089117552	0,020674183	0,068443369
Germany	DE	2006		23,8350108	76,1649892	41,03333333	1,344068605	1,023709708	0,320358897	113546	0,064608234	3390525	808132	29,86036496	0,0868379	0,020697823	0,066140077
Germany	DE	2007		23,81248235	76,18751765	42,1	1,396314353	1,063817244	0,332497109	119455	0,064160924	3478222	828251	29,11742497	0,089588818	0,021333322	0,068255497
Germany	DE	2008		24,40357249	75,59642751	42,93333333	1,424811822	1,077106837	0,347704986	122432	0,06335909	3432563	837668	28,03648556	0,09027478	0,022030271	0,068244508
Germany	DE	2009		24,96975205	75,03024795	43,93333333	1,441743849	1,081743985	0,359999864	127951	0,062971297	3371303	841806	26,34839118	0,09078848	0,022669658	0,068118821
Germany	DE	2010		25,28734299	74,71265701	44,66666667	1,498719648	1,11973327	0,378986378	132359	0,06190502	3275789	828360	24,74927281	0,09277827	0,023461159	0,069317111
Germany	DE	2011		25,95888736	74,04111264	45,63333333	1,536225562	1,137438499	0,398787063	138377	0,060583997	3066210	795954	22,15837892	0,093070685	0,024160114	0,068910571
Germany	DE	2012		26,42561849	73,57438151	46,53333333	1,525865156	1,122645851	0,403219305	146403	0,0619626	2848255	752669	19,45489505	0,094546572	0,024984516	0,069562056
Germany	DE	2013		26,87764101	73,12235899	47,73333333	1,541324318	1,127052701	0,414271617	148986	0,060630823	2492183	669840	16,72763213	0,093451762	0,025117629	0,068334133
Germany	DE	2014		27,57648104	72,42351896	48,76666667	1,519236371	1,100284441	0,41895193	153694	0,060447169	2052829	566098	13,35659818	0,091833538	0,025324458	0,06650908
Germany	DE	2015		28,33186187	71,66813813	49,45	1,51787154	1,087830272	0,430041268	152825	0,061253634	1580055	447659	10,3389825	0,092975148	0,026341591	0,066633558
Germany	DE	2016	2016	29,87615412	70,12384588	49,9	1,524664313	1,069153253	0,45551106	157062	0,061380828	1035642	309410	6,593841922	0,093585158	0,027959646	0,065625512
Italy	IT	2000	2000	20,62354879	79,37645121	28,76666667	1,083750944	0,860243039	0,223507905	42342	0,034992261	1315278	271257	31,06319966	0,037922895	0,007821047	0,030101849
Italy	IT	2001		21,03577631	78,96422369	30,06666667	1,120744824	0,88498745	0,235757374	43482	0,03446095	1350195	284024	31,05181454	0,038621932	0,008124423	0,030497509
Italy	IT	2002		20,7023015	79,2976985	32,03333333	1,181775764	0,937120982	0,244654782	46498	0,0350994	1510320	312671	32,48139705	0,04147962	0,008587236	0,032892384
Italy	IT	2003		21,08917199	78,91082801	33,63333333	1,148905188	0,906610597	0,242294591	51694	0,037088109	1599527	337327	30,94221767	0,042610721	0,008986248	0,033624473
Italy	IT	2004		21,38629803	78,61370197	34,5	1,192549781	0,937507531	0,25504225	55173	0,036875861	1706747	365010	30,9344607	0,0439763	0,009404903	0,034571398
Italy	IT	2005		20,87342466	79,12657534	35,4	1,294843837	1,024565584	0,270278253	59794	0,035877017	1826351	381222	30,54405124	0,046455134	0,009696777	0,036758357
Italy	IT	2006		21,61541567	78,38458433	36,23333333	1,270383391	0,995784741	0,274598651	63543	0,036156281	1793396	387650	28,22334482	0,045932338	0,009928466	0,036003873
Italy	IT	2007		21,82096112	78,17903888	37,06666667	1,303357634	1,018952471	0,284405163	68863	0,036987264	1871627	408407	27,17899307	0,048207634	0,010519369	0,037688265
Italy	IT	2008		22,44269085	77,55730915	37,9	1,331791737	1,032901835	0,298889902	71650	0,037079185	1877667	421399	26,20609909	0,049381752	0,011082594	0,038299158
Italy	IT	2009		22,72960199	77,27039801	38,96666667	1,37001659	1,058617272	0,311399318	75447	0,037131366	1889008	429364	25,03754954	0,050870588	0,011562682	0,039307905
Italy	IT	2010		23,63992643	76,36007357	40,03333333	1,429507062	1,091572644	0,337934418	76766	0,035903873	1812163	428394	23,60632311	0,051324841	0,012133155	0,039191686
Italy	IT	2011		25,0041093	74,9958907	40,93333333	1,43624048	1,07712134	0,359119139	80466	0,035229496	1666950	416806	20,71620312	0,050598028	0,012651586	0,037946442
Italy	IT	2012		25,78828081	74,21171919	42	1,485783644	1,102625586	0,383158058	86665	0,036679499	1641769	423384	18,94385277	0,0544978	0,014054046	0,040443754
Italy	IT	2013		27,20402819	72,79597181	43,3	1,486675333	1,082239757	0,404435577	91973	0,037429012	1483942	403692	16,13453948	0,055644788	0,015137624	0,040507164
Italy	IT	2014		27,76651339	72,23348661	44,83333333	1,503825738	1,086265763	0,417559975	95684	0,037632093	1265049	351260	13,22111325	0,05659211	0,015713656	0,040878454
Italy	IT	2015		28,74933615	71,25066385	45,55	1,481298597	1,055435084	0,425863513	97601	0,039119359	984781	283118	10,08986588	0,057947451	0,016659507	0,041287943
Italy	IT	2016	2016	30,73078135	69,26921865	46,4	1,544276294	1,069708122	0,474568171	99782	0,03899544	666410	204793	6,678659478	0,060219734	0,018505995	0,041713739
Japan	JP	2000	2000	25,65081472	74,34918528	14,9	0,832697589	0,619103873	0,213593716	103776	0,085762525	2476857	635334	23,86733927	0,071414248	0,018318336	0,053095911
Japan	JP	2001		25,83975667	74,16024333	16,33333333	0,869775202	0,645027406	0,224747796	102514	0,0812458	2470418	638350	24,09834754	0,070665582	0,018259814	0,052405767
Japan	JP	2002		26,02950093	73,97049907	17,93333333	0,854159763	0,63182624	0,222333523	105734	0,079814184	2482295	646129	23,47679081	0,068174065	0,017745369	0,050428696
Japan	JP	2003		25,23738175	74,76261825	19,16666667	0,880710744	0,658442412	0,222268333	109879	0,078833218	2606245	657748	23,71922751	0,069429262	0,017522128	0,051907134
Japan	JP	2004		25,36833956	74,63166044	19,63333333	0,898261386	0,670387387	0,227873998	113649	0,075959342	2648100	671779	23,30068896	0,068231344	0,017309159	0,050922185
Japan	JP	2005		25,19374522	74,80625478	20,16666667	0,877019371	0,656065345	0,220954026	123896	0,074338879	2563160	645756	20,68799638	0,065196637	0,016425475	0,048771162
Japan	JP	2006		25,29246929	74,70753071	20,86666667	0,882471214	0,659272453	0,223198761	125559	0,071443691	2461626	622606	19,60533295	0,063047	0,015946143	0,047100857
Japan	JP	2007		25,63287348	74,36712652	21,4	0,923917343	0,68709078	0,236826564	123027	0,066079494	2370300	607576	19,26650248	0,06105199	0,015649379	0,045402611
Japan	JP	2008		26,25412178	73,74587822	21,76666667	0,917730894	0,676788708	0,240942187	121065	0,062651661	2186251	573981	18,05848924	0,057497365	0,015095428	0,042401937
Japan	JP	2009		26,26681491	73,73318509	22,13333333	0,924898452	0,681957088	0,242941365	122867	0,060469198	2076803	545510	16,90285431	0,055927867	0,014690469	0,041237398
Japan	JP	2010		26,28202869	73,71797131	22,73333333	0,929402878	0,685136947	0,244265931	123871	0,057935137	1901147	499660	15,34779731	0,053845083	0,01415158	0,039693503
Japan	JP	2011		26,3654351	73,6345649	23,46666667	0,975921594	0,718615619	0,257305974	127459	0,055803896	1794190	473046	14,07660503	0,054460227	0,014358676	0,040101551
Japan	JP	2012		27,0058608	72,9941392	24,4	0,973656471	0,71071216	0,262944311	127204	0,053836947	1579135	426459	12,41419295	0,052418692	0,014156119	0,038262573
Japan	JP	2013		27,24235608	72,75764392	25,4	0,991009141	0,721034902	0,269974239	127883	0,05204282	1375406	374693	10,75519029	0,05157491	0,014050221	0,03752469
Japan	JP	2014		28,19026623	71,80973377	26,56666667	1,004546691	0,721362304	0,283184387	122857	0,048319114	1085027	305872	8,831625386	0,048538806	0,013683219	0,034855587
Japan	JP	2015		28,52922487	71,47077513	27,15	1,00381443	0,717433954	0,286380476	117378	0,047046158	802570	228967	6,837482322	0,047225612	0,013473101	0,033752511
Japan	JP	2016	2016	29,45659316	70,54340684	27,7	1,049614971	0,740434159	0,309180812	119357	0,046645475	541804	159597	4,53935672	0,048959788	0,014421886	0,034537903
Netherlands	NL	2000	2000	13,39597011	86,60402989	37	1,606863669	1,391608692	0,215254977	24119	0,019932415	1110849	148809	46,057009	0,032028674	0,004290552	0,027738123
Netherlands	NL	2001		13,63080012	86,36919988	39,1	1,656775361	1,430943623	0,225831738	23939	0,018972464	1098879	149786	45,90329588	0,031433111	0,004284585	0,027148527
Netherlands	NL	2002		14,00196795	85,99803205	42,06666667	1,637216533	1,407973999	0,229242534	25656	0,019366644	1154502	161653	44,99929841	0,031707389	0,004439658	0,027267731
Netherlands	NL	2003		13,66148263	86,33851737	44,13333333	1,792005805	1,547191243	0,244814562	27656	0,01984193	1334738	182345	48,26214926	0,035556854	0,004857593	0,030699261
Netherlands	NL	2004		14,03787293	85,96212707	44,86666667	1,744392105	1,499516558	0,244875547	30138	0,020143271	1363718	191437	45,24912071	0,035137763	0,004932595	0,030205169
Netherlands	NL	2005		14,48510747	85,51489253	45,4	1,834292418	1,568593189	0,265699228	33542	0,020125546	1451332	210227	43,26909546	0,036916137	0,005347342	0,031568795
Netherlands	NL	2006		14,68074979	85,31925021	46,56666667	1,834604303	1,565270636	0,269333667	35052	0,019944761	1428660	209738	40,75830195	0,036590744	0,005371796	0,031218949
Netherlands	NL	2007		14,92932119	85,07067881	47,4	1,904580361	1,620239442	0,284340919	37113	0,019933903	1473992	220057	39,71632582	0,03796572	0,005668024	0,032297696
Netherlands	NL	2008		15,39548032	84,60451968	48,56666667	1,874354885	1,585788948	0,288565938	38680	0,020017067	1426607	219633	36,88229059	0,037519088	0,005776244	0,031742844
Netherlands	NL	2009		15,36303512	84,63696488	49,7	1,92885896	1,632527681	0,296331279	41924	0,020632966	1477846	227042	35,25059632	0,039798082	0,006114193	0,033683888
Netherlands	NL	2010		15,90113133	84,09886867	51,43333333	2,050599194	1,724530723	0,326068471	43636	0,020408793	1477637	234961	33,86279677	0,041850255	0,006654664	0,035195591
Netherlands	NL	2011		16,28295418	83,71704582	52,93333333	2,037427035	1,705673724	0,33175331	45573	0,019952698	1339284	218075	29,38766375	0,040652167	0,006619374	0,034032793
Netherlands	NL	2012		16,4770364	83,5229636	54,8	2,060757214	1,721205497	0,339551716	49045	0,020757469	1288648	212331	26,27480885	0,042776104	0,007048234	0,035727869
Netherlands	NL	2013		17,1667482	82,8332518	56,5	1,999682623	1,656402143	0,343280481	50394	0,020508167	1093655	187745	21,70208755	0,041009824	0,007040053	0,033969771
Netherlands	NL	2014		17,76545752	82,23454248	58,43333333	1,946130425	1,600391451	0,345738974	51266	0,020162691	877146	155829	17,10970234	0,039239226	0,006971028	0,032268198
Netherlands	NL	2015		18,14060218	81,85939782	59,4	1,961103342	1,605347386	0,355755956	51154	0,020502983	683318	123958	13,35805607	0,040208469	0,007294058	0,032914411
Netherlands	NL	2016	2016	18,93214186	81,06785814	60,3	1,98424018	1,608581014	0,375659166	52710	0,020599403	452326	85635	8,581407703	0,040874163	0,007738355	0,033135809
Sweden	SE	2000	2000	13,42397925	86,57602075	37,83333333	1,459903512	1,263926367	0,195977144	18852	0,015579663	788857	105896	41,84473796	0,022744805	0,003053258	0,019691547
Sweden	SE	2001		13,38632551	86,61367449	40,23333333	1,580924109	1,369296461	0,211627647	18959	0,015025646	830437	111165	43,80173005	0,023754407	0,003179842	0,020574564
Sweden	SE	2002		13,82339483	86,17660517	43,06666667	1,516338732	1,306729242	0,20960949	19139	0,014447232	797655	110263	41,67694237	0,021906898	0,003028277	0,018878621
Sweden	SE	2003		12,62637417	87,37362583	45,3	1,693860438	1,479987281	0,213873157	20247	0,014526308	923646	116623	45,6189065	0,024605538	0,003106787	0,021498751
Sweden	SE	2004		13,50207031	86,49792969	46,23333333	1,620866003	1,402015536	0,218850467	21144	0,014131971	888997	120033	42,04488271	0,022906031	0,003092788	0,019813242
Sweden	SE	2005		13,14167999	86,85832001	47,83333333	1,701590194	1,477972656	0,223617538	22942	0,013765437	920864	121017	40,13878476	0,023423132	0,003078193	0,020344939
Sweden	SE	2006		13,8865285	86,1134715	49,53333333	1,686509191	1,452311611	0,234197579	23588	0,013421688	883799	122729	37,46816178	0,022635801	0,003143327	0,019492474
Sweden	SE	2007		13,96074529	86,03925471	51	1,725985922	1,485025423	0,240960498	24512	0,013165732	882238	123167	35,99208551	0,022723869	0,003172421	0,019551447
Sweden	SE	2008		14,36768586	85,63231414	52,03333333	1,732029312	1,483176781	0,24885253	24601	0,012731124	838444	120465	34,081704	0,02205068	0,003168172	0,018882507
Sweden	SE	2009		14,69701315	85,30298685	53,13333333	1,75773151	1,499397479	0,258334031	26376	0,012980992	847281	124525	32,12318016	0,022817099	0,003353432	0,019463667
Sweden	SE	2010		14,85819188	85,14180812	54,46666667	1,805985637	1,537648826	0,268336811	27562	0,012890896	821991	122133	29,82334373	0,023280774	0,003459102	0,019821672
Sweden	SE	2011		15,60439589	84,39560411	55,6	1,824149177	1,539501718	0,284647459	29358	0,012853473	772449	120536	26,31136317	0,023446652	0,003658708	0,019787943
Sweden	SE	2012		15,37330074	84,62669926	56,76666667	1,856860066	1,571399384	0,285460682	31444	0,013308142	744440	114445	23,67510495	0,024711358	0,003798951	0,020912407
Sweden	SE	2013		16,32670079	83,67329921	58,26666667	1,834548462	1,535027224	0,299521238	33128	0,013481655	659576	107687	19,90992514	0,02473275	0,004038042	0,020694708
Sweden	SE	2014		16,54285594	83,45714406	60,16666667	1,848144799	1,542408867	0,305735932	35078	0,013796022	569956	94287	16,24824676	0,025497046	0,00421794	0,021279107
Sweden	SE	2015		17,31479584	82,68520416	61,35	1,799669845	1,488060685	0,311609159	35821	0,014357379	439110	76031	12,25845175	0,025838542	0,004473891	0,021364651
Sweden	SE	2016	2016	17,69048685	82,30951315	62,5	1,837267841	1,512246216	0,325021626	37111	0,014503215	294876	52165	7,945784269	0,02664629	0,004713858	0,021932432
Switzerland	CH	2000	2000	11,00753592	88,99246408	44,96666667	1,688263358	1,502427163	0,185836196	17427	0,014402015	843295	92826	48,39014173	0,024314394	0,002676416	0,021637979
Switzerland	CH	2001		11,35009583	88,64990417	47,73333333	1,711065318	1,516857765	0,194207553	16828	0,013336757	797773	90548	47,40747564	0,022820062	0,002590099	0,020229964
Switzerland	CH	2002		11,28367577	88,71632423	51,23333333	1,74976453	1,552326774	0,197437756	17690	0,013353443	850760	95997	48,09270774	0,02336538	0,002636474	0,020728907
Switzerland	CH	2003		11,37984048	88,62015952	53,83333333	1,778901052	1,57646495	0,202436102	20080	0,014406493	962017	109476	47,90921315	0,025627725	0,002916394	0,022711331
Switzerland	CH	2004		11,31526808	88,68473192	54,9	1,849085196	1,639856249	0,209228947	21982	0,014692063	1054363	119304	47,96483486	0,027166876	0,003074005	0,024092871
Switzerland	CH	2005		11,33566767	88,66433233	56,03333333	1,942124284	1,72197153	0,220152755	23988	0,014393048	1098956	124574	45,8127397	0,027953087	0,003168669	0,024784418
Switzerland	CH	2006		11,94715459	88,05284541	57,5	1,905681009	1,678006353	0,227674656	25761	0,014658136	1090653	130302	42,33737044	0,027933732	0,003337286	0,024596446
Switzerland	CH	2007		12,43355718	87,56644282	58,96666667	1,90810456	1,670859288	0,237245272	27357	0,014693821	1088530	135343	39,78981613	0,028037347	0,00348604	0,024551307
Switzerland	CH	2008		12,63796258	87,36203742	59,96666667	1,983784165	1,733074265	0,2507099	28201	0,014594139	1100842	139124	39,03556611	0,028951623	0,003658895	0,025292728
Switzerland	CH	2009		12,71638824	87,28361176	60,9	2,068283621	1,805272646	0,263010975	29543	0,014539636	1116685	142002	37,7986325	0,030072092	0,003824084	0,026248008
Switzerland	CH	2010		13,06008736	86,93991264	61,83333333	2,09568446	1,821986238	0,273698221	31323	0,014649937	1084005	141572	34,60731731	0,030701644	0,004009662	0,026691983
Switzerland	CH	2011		13,57682011	86,42317989	62,83333333	2,153666377	1,861266967	0,29239941	33598	0,014709823	1043698	141701	31,06428954	0,031680051	0,004301143	0,027378907
Switzerland	CH	2012		14,07474185	85,92525815	63,93333333	2,215149113	1,903372594	0,311776519	36212	0,015326118	1022747	143949	28,24331713	0,033949637	0,004778324	0,029171313
Switzerland	CH	2013		15,37595789	84,62404211	65,3	2,060273084	1,743486363	0,316786722	37830	0,015395165	845866	130060	22,35966164	0,031718244	0,004876984	0,02684126
Switzerland	CH	2014		16,07357046	83,92642954	66,73333333	2,047486558	1,718382363	0,329104195	39229	0,015428592	706153	113504	18,00079023	0,031589834	0,005077614	0,02651222
Switzerland	CH	2015		16,08545842	83,91454158	67,55	2,138321721	1,794362869	0,343958851	39752	0,015932959	578995	93134	14,56517911	0,034069792	0,005480282	0,02858951
Switzerland	CH	2016	2016	17,93594441	82,06405559	68,1	2,078714366	1,705877313	0,372837053	40951	0,016003911	368149	66031	8,989988034	0,03326756	0,005966851	0,027300709
United Kingdom	GB	2000	2000	21,05353201	78,94646799	28,53333333	1,440389257	1,137136444	0,303252813	95849	0,079211496	3957165	833123	41,28540726	0,114095389	0,024021109	0,090074279
United Kingdom	GB	2001		21,536507	78,463493	31	1,457797465	1,143838812	0,313958653	90989	0,072111849	3675076	791483	40,3903329	0,10512447	0,022640139	0,082484331
United Kingdom	GB	2002		21,3992605	78,6007395	33,93333333	1,51275108	1,189033535	0,323717544	94779	0,071544712	3940753	843292	41,57833486	0,10822934	0,023160278	0,085069062
United Kingdom	GB	2003		21,34204043	78,65795957	36,46666667	1,532983279	1,205813368	0,327169911	100155	0,071856687	4135017	882497	41,28617643	0,1101551	0,023509346	0,086645754
United Kingdom	GB	2004		21,44247539	78,55752461	37,63333333	1,55289099	1,219912722	0,332978268	106389	0,071106991	4285522	918922	40,28162686	0,110421406	0,023677083	0,086744323
United Kingdom	GB	2005		21,56331749	78,43668251	38,63333333	1,598603669	1,253891684	0,344711985	116030	0,069619197	4375426	943487	37,70943721	0,111293504	0,023998572	0,087294933
United Kingdom	GB	2006		22,19947634	77,80052366	40,03333333	1,592924338	1,239303477	0,353620862	121953	0,069391859	4315800	958085	35,38904332	0,110535981	0,024538409	0,085997572
United Kingdom	GB	2007		22,16467444	77,83532556	41,53333333	1,625271249	1,265035168	0,360236081	128492	0,069014821	4354835	965235	33,89187654	0,112167804	0,024861628	0,087306175
United Kingdom	GB	2008		22,50446893	77,49553107	42,93333333	1,620600806	1,255893201	0,364707605	130447	0,067506887	4159836	936149	31,88908906	0,109401715	0,024620275	0,08478144
United Kingdom	GB	2009		22,70808529	77,29191471	44,06666667	1,661781808	1,284422978	0,37735883	135182	0,066530045	4105432	932265	30,3696646	0,110558419	0,0251057	0,085452719
United Kingdom	GB	2010		23,18296926	76,81703074	45,36666667	1,688423735	1,29699698	0,391426756	137832	0,064464772	3843028	890928	27,88197226	0,108843851	0,025233237	0,083610615
United Kingdom	GB	2011		23,88220376	76,11779624	46,96666667	1,697635519	1,292202745	0,405432774	143739	0,062931579	3519671	840575	24,48654158	0,106834885	0,025514525	0,08132036
United Kingdom	GB	2012		24,20338495	75,79661505	49,13333333	1,720159169	1,303822424	0,416336745	149495	0,063271237	3278748	793568	21,93215827	0,108836598	0,026342141	0,082494457
United Kingdom	GB	2013		25,00299923	74,99700077	51,26666667	1,702635486	1,276925548	0,425709937	156530	0,063700903	2892409	723189	18,47830448	0,108459418	0,027118108	0,081341311
United Kingdom	GB	2014		25,27418399	74,72581601	53,46666667	1,701183951	1,271223589	0,429960362	159495	0,062728677	2385442	602901	14,95621806	0,106713018	0,026970845	0,079742174
United Kingdom	GB	2015		26,06491429	73,93508571	54,4	1,659508164	1,226958784	0,432549381	162843	0,065268939	1840735	479786	11,30374041	0,108314337	0,028232039	0,080082298
United Kingdom	GB	2016	2016	26,90487993	73,09512007	55,5	1,679548297	1,227667844	0,451880453	166356	0,065012983	1208357	325107	7,263681502	0,109192444	0,029378096	0,079814348
United States	US	2000	2000	44,67599338	55,32400662	18,53333333	1,617820538	0,895043141	0,722777396	348540	0,288040303	16162170	7220610	46,37106214	0,465997518	0,20818902	0,257808497
United States	US	2001		44,87912449	55,12087551	19,76666667	1,667194607	0,918972264	0,748222343	348419	0,276133799	16094162	7222919	46,19197575	0,46036878	0,206609478	0,253759302
United States	US	2002		44,77280533	55,22719467	21,26666667	1,635675415	0,903337646	0,73233777	371044	0,280085631	16681003	7468553	44,95694042	0,458129181	0,205117286	0,253011895
United States	US	2003		44,7054195	55,2945805	22,63333333	1,629843454	0,901215101	0,728628353	392895	0,281884409	17246050	7709919	43,8948065	0,45942746	0,205388973	0,254038486
United States	US	2004		44,55493441	55,44506559	23,26666667	1,605431682	0,890132649	0,715299033	423315	0,282930152	17628750	7854478	41,64452004	0,454225029	0,202379664	0,251845365
United States	US	2005		44,7123153	55,2876847	24,26666667	1,608056861	0,889057407	0,718999454	460223	0,27613855	17457376	7805597	37,93242841	0,444046489	0,198543466	0,245503023
United States	US	2006		44,86315411	55,13684589	25,33333333	1,60790619	0,886548758	0,721357432	471253	0,268145283	16834046	7552284	35,72188612	0,43115246	0,193428593	0,237723868
United States	US	2007		44,78017287	55,21982713	26,3	1,610154021	0,889124267	0,721029754	487727	0,26196488	16376232	7333305	33,57663611	0,421803805	0,188884473	0,232919332
United States	US	2008		44,81228299	55,18771701	27	1,635970961	0,902855024	0,733115937	488178	0,252634226	15715198	7042339	32,1915326	0,413302258	0,185210178	0,228092081
United States	US	2009		45,15086374	54,84913626	27,73333333	1,647659525	0,903727018	0,743932507	495336	0,243780433	14915347	6734408	30,11157477	0,401667153	0,181356189	0,220310964
United States	US	2010		45,21800983	54,78199017	28,76666667	1,655211577	0,906757843	0,748453734	510018	0,238538177	13940587	6303656	27,3335196	0,394831153	0,178534789	0,216296363
United States	US	2011		45,56136855	54,43863145	30,06666667	1,658125842	0,902661016	0,755464826	531278	0,232603286	12706394	5789207	23,91665757	0,385685519	0,175723601	0,209961918
United States	US	2012		45,95508925	54,04491075	31,63333333	1,639456697	0,886042909	0,753413789	543385	0,229978534	11358483	5219801	20,90319571	0,377039847	0,173268998	0,203770849
United States	US	2013		46,36111787	53,63888213	33,13333333	1,609460704	0,86329673	0,746163974	553669	0,225319207	9670992	4483580	17,46710038	0,362642409	0,168125075	0,194517334
United States	US	2014		46,59931097	53,40068903	34,6	1,596375975	0,85247577	0,743900205	558610	0,219698838	7839970	3653372	14,03478276	0,350721946	0,16343401	0,187287936
United States	US	2015		47,02037063	52,97962937	35,3	1,537006698	0,814300452	0,722706246	557396	0,223409329	5835558	2743901	10,46932163	0,343381636	0,161459318	0,181922318
United States	US	2016	2016	47,68424168	52,31575832	36	1,51084958	0,790412415	0,720437165	560517	0,219053608	3662472	1746422	6,5340962	0,330957051	0,15781436	0,173142691
