# Supplementary material for: Citation gaming induced by bibliometric evaluation: A country-level comparative analysis
Source: PLoS One. 2019 Sep 11;14(9):e0221212. doi: 10.1371/journal.pone.0221212 (PMC6739054; doi:10.1371/journal.pone.0221212)
Supplement: S1 File — Files 1-27: data for each Scopus Category; File 28 data for all the Scopus Main Categories aggregated. (ZIP) [file pone.0221212.s002.zip › S1_File_3_BGMB.csv]

Country	Acronym	Year	Year2	Inwardness	Perc_Avg3Y_Int_Collab
Belgium	BE	2000	2000	10,16019188	50,73333333
Belgium	BE	2001		11,73227676	52,3
Belgium	BE	2002		10,98274515	54,7
Belgium	BE	2003		10,35858068	57
Belgium	BE	2004		11,69207417	57,13333333
Belgium	BE	2005		11,04642837	58,2
Belgium	BE	2006		11,67593103	59,4
Belgium	BE	2007		11,20403749	60,93333333
Belgium	BE	2008		11,65511704	61,93333333
Belgium	BE	2009		11,61823991	63,43333333
Belgium	BE	2010		11,90445272	65,26666667
Belgium	BE	2011		12,38579669	66,83333333
Belgium	BE	2012		12,33579004	67,76666667
Belgium	BE	2013		12,64602292	69,3
Belgium	BE	2014		14,02277402	71
Belgium	BE	2015		13,61813695	71,9
Belgium	BE	2016	2016	14,28372965	72,3
Canada	CA	2000	2000	15,87847044	37,1
Canada	CA	2001		16,81041145	39,5
Canada	CA	2002		16,54559227	42,66666667
Canada	CA	2003		16,11500888	45,43333333
Canada	CA	2004		15,96963233	45,7
Canada	CA	2005		16,75336129	45,73333333
Canada	CA	2006		16,15984962	46,53333333
Canada	CA	2007		16,46100352	47,16666667
Canada	CA	2008		16,09762154	48,33333333
Canada	CA	2009		16,733472	49,16666667
Canada	CA	2010		16,605735	50,63333333
Canada	CA	2011		16,93947803	51,73333333
Canada	CA	2012		17,53973446	52,93333333
Canada	CA	2013		17,37306409	54,4
Canada	CA	2014		18,35731765	55,96666667
Canada	CA	2015		18,30196607	56,9
Canada	CA	2016	2016	19,29448819	57,6
France	FR	2000	2000	17,50966533	38,2
France	FR	2001		17,20675473	40,63333333
France	FR	2002		17,34111224	43,5
France	FR	2003		17,01786377	46,4
France	FR	2004		17,22551767	47,8
France	FR	2005		17,67913126	49,16666667
France	FR	2006		17,39687458	50,36666667
France	FR	2007		17,51330033	51,83333333
France	FR	2008		17,91630743	53,03333333
France	FR	2009		18,12439741	54,06666667
France	FR	2010		18,23935117	55,13333333
France	FR	2011		18,71321417	56,5
France	FR	2012		18,91955725	58,2
France	FR	2013		18,80279618	59,63333333
France	FR	2014		19,54792037	61,4
France	FR	2015		19,67996695	62,25
France	FR	2016	2016	19,94548962	63,2
Germany	DE	2000	2000	20,40974931	38,63333333
Germany	DE	2001		20,67320058	41,13333333
Germany	DE	2002		20,50038047	44,2
Germany	DE	2003		20,37435647	46,83333333
Germany	DE	2004		20,69464778	47,5
Germany	DE	2005		20,94359321	48,33333333
Germany	DE	2006		21,43127979	49,6
Germany	DE	2007		20,81492284	51,23333333
Germany	DE	2008		21,21176202	52,63333333
Germany	DE	2009		22,09264294	53,93333333
Germany	DE	2010		22,06881897	54,86666667
Germany	DE	2011		22,56352043	55,63333333
Germany	DE	2012		23,02076989	56,5
Germany	DE	2013		23,0498576	57,63333333
Germany	DE	2014		23,90251475	58,8
Germany	DE	2015		24,42681989	59,4
Germany	DE	2016	2016	25,58362979	60
Italy	IT	2000	2000	18,65419874	31,56666667
Italy	IT	2001		18,81761071	32,7
Italy	IT	2002		19,05162538	34,3
Italy	IT	2003		18,72339192	36,56666667
Italy	IT	2004		18,68412217	37,7
Italy	IT	2005		18,65400767	38,96666667
Italy	IT	2006		19,10395137	39,96666667
Italy	IT	2007		19,20829209	41,63333333
Italy	IT	2008		19,35145712	42,9
Italy	IT	2009		19,81853417	44,23333333
Italy	IT	2010		20,49883692	45,06666667
Italy	IT	2011		21,60738042	46
Italy	IT	2012		22,54014912	46,6
Italy	IT	2013		22,45276726	47,73333333
Italy	IT	2014		24,11393729	49
Italy	IT	2015		25,11323857	49,85
Italy	IT	2016	2016	25,96729568	50,5
Japan	JP	2000	2000	24,08720984	17,86666667
Japan	JP	2001		23,66938787	19,53333333
Japan	JP	2002		23,5304304	21,3
Japan	JP	2003		22,71217531	22,86666667
Japan	JP	2004		22,66696667	23,63333333
Japan	JP	2005		22,42070028	23,93333333
Japan	JP	2006		22,23056368	24,53333333
Japan	JP	2007		22,06800441	24,8
Japan	JP	2008		22,97945746	25,73333333
Japan	JP	2009		22,90812404	26,53333333
Japan	JP	2010		23,0786967	27,4
Japan	JP	2011		22,61487581	28,13333333
Japan	JP	2012		23,40636789	28,63333333
Japan	JP	2013		22,48515359	29,26666667
Japan	JP	2014		24,60979219	29,73333333
Japan	JP	2015		24,82562423	30,1
Japan	JP	2016	2016	25,15969191	30,1
Netherlands	NL	2000	2000	12,35020481	43,8
Netherlands	NL	2001		12,84704653	45,63333333
Netherlands	NL	2002		13,06169719	48,03333333
Netherlands	NL	2003		12,67847717	49,8
Netherlands	NL	2004		13,34055987	50,86666667
Netherlands	NL	2005		13,62199055	52,06666667
Netherlands	NL	2006		13,20782933	53,93333333
Netherlands	NL	2007		13,81402431	55,33333333
Netherlands	NL	2008		13,77496086	57,06666667
Netherlands	NL	2009		13,62494975	58,5
Netherlands	NL	2010		14,34595964	60,16666667
Netherlands	NL	2011		14,27186676	61,33333333
Netherlands	NL	2012		14,51865041	62,56666667
Netherlands	NL	2013		15,42335836	63,7
Netherlands	NL	2014		16,0988056	65,26666667
Netherlands	NL	2015		16,54781645	66,05
Netherlands	NL	2016	2016	17,40044195	67,1
Sweden	SE	2000	2000	12,97224385	46,46666667
Sweden	SE	2001		11,91913526	49,26666667
Sweden	SE	2002		12,80380662	52,46666667
Sweden	SE	2003		11,32447496	54,56666667
Sweden	SE	2004		12,31564196	55,5
Sweden	SE	2005		12,90554863	56,53333333
Sweden	SE	2006		12,24234669	59,06666667
Sweden	SE	2007		11,92806361	60,73333333
Sweden	SE	2008		12,58514078	62,5
Sweden	SE	2009		12,40205128	63,96666667
Sweden	SE	2010		12,21097324	65,66666667
Sweden	SE	2011		12,85601334	66,73333333
Sweden	SE	2012		13,25181913	67,9
Sweden	SE	2013		13,49120278	69,36666667
Sweden	SE	2014		14,20206738	71,73333333
Sweden	SE	2015		14,64788416	73,05
Sweden	SE	2016	2016	14,44147909	73,9
Switzerland	CH	2000	2000	9,843023807	53,13333333
Switzerland	CH	2001		10,45950221	54,93333333
Switzerland	CH	2002		10,05733956	58
Switzerland	CH	2003		9,907237508	60,73333333
Switzerland	CH	2004		9,962304573	62,3
Switzerland	CH	2005		9,942683107	63,93333333
Switzerland	CH	2006		9,94792645	65,76666667
Switzerland	CH	2007		10,75584075	67,03333333
Switzerland	CH	2008		10,39633183	67,56666667
Switzerland	CH	2009		10,64728498	68,16666667
Switzerland	CH	2010		10,39704022	69,26666667
Switzerland	CH	2011		11,10840957	70,8
Switzerland	CH	2012		11,88670513	72
Switzerland	CH	2013		12,646696	73,06666667
Switzerland	CH	2014		13,33203296	74,06666667
Switzerland	CH	2015		12,41983685	74,7
Switzerland	CH	2016	2016	15,01904982	75
United Kingdom	GB	2000	2000	17,6272604	38,16666667
United Kingdom	GB	2001		18,58078433	40,53333333
United Kingdom	GB	2002		18,21120762	43,4
United Kingdom	GB	2003		18,43534369	46,6
United Kingdom	GB	2004		18,28480754	47,86666667
United Kingdom	GB	2005		18,2028238	49,5
United Kingdom	GB	2006		18,80356878	50,76666667
United Kingdom	GB	2007		19,01084514	52,3
United Kingdom	GB	2008		19,47060969	53,93333333
United Kingdom	GB	2009		19,47851564	55,36666667
United Kingdom	GB	2010		19,69667483	57,53333333
United Kingdom	GB	2011		20,56830613	59,5
United Kingdom	GB	2012		21,08489059	61,83333333
United Kingdom	GB	2013		21,47767074	63,63333333
United Kingdom	GB	2014		22,11465	65,36666667
United Kingdom	GB	2015		22,10128252	66,25
United Kingdom	GB	2016	2016	23,59072557	67,2
United States	US	2000	2000	46,47370876	23,36666667
United States	US	2001		46,52217975	24,86666667
United States	US	2002		46,36714983	26,76666667
United States	US	2003		46,06279632	28,46666667
United States	US	2004		45,59776981	28,9
United States	US	2005		45,71903897	29,43333333
United States	US	2006		45,4790542	30,3
United States	US	2007		45,43167945	31,16666667
United States	US	2008		45,34492724	32,5
United States	US	2009		45,15595299	33,73333333
United States	US	2010		45,19810757	35,4
United States	US	2011		45,12344981	36,86666667
United States	US	2012		45,350822	38,66666667
United States	US	2013		45,46082591	40,4
United States	US	2014		45,65346372	42,1
United States	US	2015		46,25513124	42,85
United States	US	2016	2016	46,48907361	43,6
