# Supplementary material for: Citation gaming induced by bibliometric evaluation: A country-level comparative analysis
Source: PLoS One. 2019 Sep 11;14(9):e0221212. doi: 10.1371/journal.pone.0221212 (PMC6739054; doi:10.1371/journal.pone.0221212)
Supplement: S1 File — Files 1-27: data for each Scopus Category; File 28 data for all the Scopus Main Categories aggregated. (ZIP) [file pone.0221212.s002.zip › S1_File_4_BMA.csv]

Country	Acronym	Year	Year2	Inwardness	Perc_Avg3Y_Int_Collab	Indice
Belgium	BE	2000	2000	10,36585366	32,86666667	2
Belgium	BE	2001		6,894258479	33,1	3
Belgium	BE	2002		6,328592043	36,8	4
Belgium	BE	2003		10,0693972	40,9	5
Belgium	BE	2004		6,885840021	42,86666667	6
Belgium	BE	2005		7,744663298	45,53333333	7
Belgium	BE	2006		7,973627279	47,36666667	8
Belgium	BE	2007		9,689922481	49,96666667	9
Belgium	BE	2008		10,00768977	49,53333333	10
Belgium	BE	2009		9,185773075	50,63333333	11
Belgium	BE	2010		10,48370977	52,2	12
Belgium	BE	2011		10,76955249	54,3	13
Belgium	BE	2012		11,33004926	55,53333333	14
Belgium	BE	2013		12,70237857	58,4	15
Belgium	BE	2014		12,15247922	59,36666667	16
Belgium	BE	2015		15,63160118	60,5	17
Belgium	BE	2016	2016	17,14556362	59	18
Canada	CA	2000	2000	10,28449915	32,13333333	2
Canada	CA	2001		11,60942458	33	3
Canada	CA	2002		11,44583667	36,86666667	4
Canada	CA	2003		10,88302379	39,6	5
Canada	CA	2004		11,66008275	40,66666667	6
Canada	CA	2005		11,28745179	40,26666667	7
Canada	CA	2006		12,1421007	40,7	8
Canada	CA	2007		12,24961328	41,3	9
Canada	CA	2008		12,40591858	43	10
Canada	CA	2009		12,97376763	44,86666667	11
Canada	CA	2010		12,9424729	47,66666667	12
Canada	CA	2011		13,32864043	49,86666667	13
Canada	CA	2012		13,53587859	51,8	14
Canada	CA	2013		14,25027949	51,6	15
Canada	CA	2014		14,84781377	53,06666667	16
Canada	CA	2015		16,45895421	52,95	17
Canada	CA	2016	2016	19,07064512	55,8	18
France	FR	2000	2000	11,68096368	25,6	2
France	FR	2001		9,415828202	25,46666667	3
France	FR	2002		10,90041362	27,63333333	4
France	FR	2003		10,92697742	29,86666667	5
France	FR	2004		12,38265239	32,4	6
France	FR	2005		14,19864419	33,46666667	7
France	FR	2006		12,3218494	35,43333333	8
France	FR	2007		14,29846583	35,16666667	9
France	FR	2008		15,1425762	36,93333333	10
France	FR	2009		15,65996564	38,26666667	11
France	FR	2010		12,03454257	41,36666667	12
France	FR	2011		16,62168241	42,7	13
France	FR	2012		15,47671596	44,6	14
France	FR	2013		16,15715765	45,9	15
France	FR	2014		16,32246027	48,16666667	16
France	FR	2015		18,05981931	49,35	17
France	FR	2016	2016	18,40992388	50,7	18
Germany	DE	2000	2000	14,69656552	13,03333333	2
Germany	DE	2001		14,83630952	14,23333333	3
Germany	DE	2002		15,91525317	15,9	4
Germany	DE	2003		17,04509618	18,26666667	5
Germany	DE	2004		17,53137534	21,33333333	6
Germany	DE	2005		18,02325581	24,36666667	7
Germany	DE	2006		18,97500613	26,7	8
Germany	DE	2007		18,13750042	28,43333333	9
Germany	DE	2008		18,81587302	28,8	10
Germany	DE	2009		20,81595194	29,83333333	11
Germany	DE	2010		21,27689143	31,6	12
Germany	DE	2011		21,51524993	33,36666667	13
Germany	DE	2012		22,36256045	34,5	14
Germany	DE	2013		22,05546602	35,9	15
Germany	DE	2014		23,95669291	37,03333333	16
Germany	DE	2015		25,74643494	38,7	17
Germany	DE	2016	2016	27,57289528	38	18
Italy	IT	2000	2000	12,610547	22,73333333	2
Italy	IT	2001		18,20456678	25,36666667	3
Italy	IT	2002		13,38306275	28,96666667	4
Italy	IT	2003		14,1665877	30,53333333	5
Italy	IT	2004		15,00557414	30,5	6
Italy	IT	2005		16,65501573	30,96666667	7
Italy	IT	2006		16,64261299	33,3	8
Italy	IT	2007		18,7113133	34,86666667	9
Italy	IT	2008		20,03191867	33,7	10
Italy	IT	2009		20,77853761	32,56666667	11
Italy	IT	2010		22,162434	32,86666667	12
Italy	IT	2011		24,21233859	34,06666667	13
Italy	IT	2012		24,91065898	35,36666667	14
Italy	IT	2013		29,93547687	35,63333333	15
Italy	IT	2014		30,15081206	38,06666667	16
Italy	IT	2015		30,58823529	39,1	17
Italy	IT	2016	2016	32,62522129	40,5	18
Japan	JP	2000	2000	5,979367895	16,2	2
Japan	JP	2001		19,85943775	17,5	3
Japan	JP	2002		19,52952321	18,73333333	4
Japan	JP	2003		14,20273018	19,26666667	5
Japan	JP	2004		19,71060526	19,46666667	6
Japan	JP	2005		18,24932172	20,3	7
Japan	JP	2006		16,46788332	22,16666667	8
Japan	JP	2007		18,96084337	23,93333333	9
Japan	JP	2008		18,3784625	24,46666667	10
Japan	JP	2009		17,8308026	26,1	11
Japan	JP	2010		20,15209125	26,56666667	12
Japan	JP	2011		20,84319208	28,6	13
Japan	JP	2012		17,95949561	28,86666667	14
Japan	JP	2013		20,9238509	31,53333333	15
Japan	JP	2014		22,30791203	33,33333333	16
Japan	JP	2015		18,15536805	35,55	17
Japan	JP	2016	2016	22,13842059	35	18
Netherlands	NL	2000	2000	11,45446215	29,2	2
Netherlands	NL	2001		12,2279496	32,33333333	3
Netherlands	NL	2002		11,34822998	33,53333333	4
Netherlands	NL	2003		11,86810367	36,16666667	5
Netherlands	NL	2004		13,82232346	36,16666667	6
Netherlands	NL	2005		13,56840789	38,2	7
Netherlands	NL	2006		12,97110645	40,63333333	8
Netherlands	NL	2007		13,92036344	42,76666667	9
Netherlands	NL	2008		13,66349073	44,66666667	10
Netherlands	NL	2009		13,60164438	46	11
Netherlands	NL	2010		14,87744958	47,63333333	12
Netherlands	NL	2011		14,81962848	49,86666667	13
Netherlands	NL	2012		16,51247849	51,2	14
Netherlands	NL	2013		16,07869179	52,53333333	15
Netherlands	NL	2014		16,75170991	53,5	16
Netherlands	NL	2015		18,73878846	54,1	17
Netherlands	NL	2016	2016	18,91680625	55,7	18
Sweden	SE	2000	2000	12,95967063	24,26666667	2
Sweden	SE	2001		12,49445381	26,73333333	3
Sweden	SE	2002		14,06454276	26,7	4
Sweden	SE	2003		11,26318637	28,53333333	5
Sweden	SE	2004		14,12547072	28,86666667	6
Sweden	SE	2005		12,40565739	30,83333333	7
Sweden	SE	2006		14,86024143	31,06666667	8
Sweden	SE	2007		16,04870707	31,76666667	9
Sweden	SE	2008		16,93498238	32,36666667	10
Sweden	SE	2009		14,67869718	33,76666667	11
Sweden	SE	2010		17,50572877	34,73333333	12
Sweden	SE	2011		17,44666885	38,06666667	13
Sweden	SE	2012		17,74193548	40,5	14
Sweden	SE	2013		18,90534773	42,53333333	15
Sweden	SE	2014		19,49212085	43,33333333	16
Sweden	SE	2015		20,25232404	43,95	17
Sweden	SE	2016	2016	19,31251155	46	18
Switzerland	CH	2000	2000	5,384914463	21,26666667	2
Switzerland	CH	2001		4,990253411	25,46666667	3
Switzerland	CH	2002		5,209862049	28,86666667	4
Switzerland	CH	2003		5,49706003	31,56666667	5
Switzerland	CH	2004		7,559628082	36,56666667	6
Switzerland	CH	2005		5,587208234	38,96666667	7
Switzerland	CH	2006		7,434376124	43,16666667	8
Switzerland	CH	2007		9,130386371	44,16666667	9
Switzerland	CH	2008		9,008605235	48,46666667	10
Switzerland	CH	2009		7,148513426	49,86666667	11
Switzerland	CH	2010		9,118323943	53,5	12
Switzerland	CH	2011		9,349360809	55,43333333	13
Switzerland	CH	2012		9,917617237	57,06666667	14
Switzerland	CH	2013		10,59452086	58,96666667	15
Switzerland	CH	2014		12,27943303	60,43333333	16
Switzerland	CH	2015		13,10270658	62,3	17
Switzerland	CH	2016	2016	16,16982836	62,5	18
United Kingdom	GB	2000	2000	27,41287397	18,66666667	2
United Kingdom	GB	2001		25,34219479	20,5	3
United Kingdom	GB	2002		27,03918391	22,66666667	4
United Kingdom	GB	2003		26,64470136	24,5	5
United Kingdom	GB	2004		24,93275507	27,13333333	6
United Kingdom	GB	2005		26,05163863	28,43333333	7
United Kingdom	GB	2006		24,74522242	30,93333333	8
United Kingdom	GB	2007		25,67482162	32,63333333	9
United Kingdom	GB	2008		25,0623952	34,33333333	10
United Kingdom	GB	2009		26,16153906	35,8	11
United Kingdom	GB	2010		26,47890902	37,4	12
United Kingdom	GB	2011		26,99922312	39,8	13
United Kingdom	GB	2012		26,90507241	43,2	14
United Kingdom	GB	2013		27,02504234	46	15
United Kingdom	GB	2014		27,62788809	49,03333333	16
United Kingdom	GB	2015		28,0018056	49,9	17
United Kingdom	GB	2016	2016	28,13300225	51,3	18
United States	US	2000	2000	38,15806291	12,53333333	2
United States	US	2001		38,59380176	13,23333333	3
United States	US	2002		38,79331168	14,5	4
United States	US	2003		38,31611033	15,86666667	5
United States	US	2004		38,46051043	16,93333333	6
United States	US	2005		39,240192	18,03333333	7
United States	US	2006		39,4366603	19,7	8
United States	US	2007		39,19071473	21,1	9
United States	US	2008		39,39529018	22,46666667	10
United States	US	2009		39,74124772	23,13333333	11
United States	US	2010		39,67360795	24,53333333	12
United States	US	2011		39,41330059	26,36666667	13
United States	US	2012		39,38199984	28,5	14
United States	US	2013		39,97572568	30,4	15
United States	US	2014		39,99969573	31,73333333	16
United States	US	2015		40,56809496	32,65	17
United States	US	2016	2016	40,58603491	33,2	18
