# Supplementary material for: Citation gaming induced by bibliometric evaluation: A country-level comparative analysis
Source: PLoS One. 2019 Sep 11;14(9):e0221212. doi: 10.1371/journal.pone.0221212 (PMC6739054; doi:10.1371/journal.pone.0221212)
Supplement: S1 File — Files 1-27: data for each Scopus Category; File 28 data for all the Scopus Main Categories aggregated. (ZIP) [file pone.0221212.s002.zip › S1_File_5_CE.csv]

Country	Acronym	Year	Year2	Inwardness	Perc_Avg3Y_Int_Collab	Indice
Belgium	BE	2000	2000	11,03684129	45,16666667	2
Belgium	BE	2001		13,42337952	49	3
Belgium	BE	2002		12,37696069	52,76666667	4
Belgium	BE	2003		11,22266045	51,5	5
Belgium	BE	2004		12,86811158	51,36666667	6
Belgium	BE	2005		11,91343964	51,43333333	7
Belgium	BE	2006		11,41082864	51,53333333	8
Belgium	BE	2007		13,60378572	52,4	9
Belgium	BE	2008		12,27725944	54,73333333	10
Belgium	BE	2009		14,49993699	57,6	11
Belgium	BE	2010		13,47896913	58,7	12
Belgium	BE	2011		13,24288983	59,46666667	13
Belgium	BE	2012		16,15245009	61,16666667	14
Belgium	BE	2013		16,45191782	63,63333333	15
Belgium	BE	2014		17,23691615	66,06666667	16
Belgium	BE	2015		18,51311953	66,5	17
Belgium	BE	2016	2016	16,74194815	67,7	18
Canada	CA	2000	2000	17,43729844	29,4	2
Canada	CA	2001		16,5932311	30,43333333	3
Canada	CA	2002		18,29472368	32,4	4
Canada	CA	2003		16,72025723	33,43333333	5
Canada	CA	2004		16,60915956	33,46666667	6
Canada	CA	2005		16,9870447	34,03333333	7
Canada	CA	2006		16,61591074	34,46666667	8
Canada	CA	2007		16,39196093	35,56666667	9
Canada	CA	2008		16,61676833	35,46666667	10
Canada	CA	2009		17,28441028	36,86666667	11
Canada	CA	2010		16,94294294	37,53333333	12
Canada	CA	2011		17,56472206	38,73333333	13
Canada	CA	2012		18,57486215	40,66666667	14
Canada	CA	2013		19,78510998	42,53333333	15
Canada	CA	2014		19,74873177	46,03333333	16
Canada	CA	2015		21,94036379	46,8	17
Canada	CA	2016	2016	22,63695377	49,1	18
France	FR	2000	2000	20,16275285	35,9	2
France	FR	2001		19,65557935	37,3	3
France	FR	2002		20,62686318	40,6	4
France	FR	2003		20,25848868	42,03333333	5
France	FR	2004		19,62568406	43,36666667	6
France	FR	2005		20,15672842	43,8	7
France	FR	2006		19,95565222	44,96666667	8
France	FR	2007		21,07649721	46,2	9
France	FR	2008		20,6344871	46,5	10
France	FR	2009		20,51739442	47,43333333	11
France	FR	2010		21,77229348	48	12
France	FR	2011		22,60833477	49	13
France	FR	2012		22,69879898	50,23333333	14
France	FR	2013		22,1973906	52,1	15
France	FR	2014		23,1276204	54,86666667	16
France	FR	2015		23,43707818	55,95	17
France	FR	2016	2016	24,11364522	57,9	18
Germany	DE	2000	2000	21,3472258	26,4	2
Germany	DE	2001		21,79770567	28,9	3
Germany	DE	2002		21,58467219	31,26666667	4
Germany	DE	2003		21,2764207	32,26666667	5
Germany	DE	2004		21,33151547	32,9	6
Germany	DE	2005		22,41834737	34,2	7
Germany	DE	2006		22,64620111	35,93333333	8
Germany	DE	2007		23,11546315	37,3	9
Germany	DE	2008		23,30607151	38,83333333	10
Germany	DE	2009		23,59840061	40,6	11
Germany	DE	2010		23,36087195	42,4	12
Germany	DE	2011		24,30046937	43,3	13
Germany	DE	2012		25,03457168	44,1	14
Germany	DE	2013		25,7831752	45,16666667	15
Germany	DE	2014		25,95369258	46,03333333	16
Germany	DE	2015		27,42425049	46,7	17
Germany	DE	2016	2016	28,31785111	46,2	18
Italy	IT	2000	2000	18,15754887	28,2	2
Italy	IT	2001		18,18696884	30,13333333	3
Italy	IT	2002		19,6481287	32	4
Italy	IT	2003		19,54821081	33,63333333	5
Italy	IT	2004		18,28127821	34,53333333	6
Italy	IT	2005		18,67705469	35,5	7
Italy	IT	2006		19,83178032	36,06666667	8
Italy	IT	2007		19,69606446	36,53333333	9
Italy	IT	2008		18,2553756	37,83333333	10
Italy	IT	2009		20,43135594	38,93333333	11
Italy	IT	2010		21,23225432	40,6	12
Italy	IT	2011		23,4222747	40,36666667	13
Italy	IT	2012		23,99109015	41,13333333	14
Italy	IT	2013		25,82735281	42,3	15
Italy	IT	2014		26,41618497	44,83333333	16
Italy	IT	2015		27,30837091	45,55	17
Italy	IT	2016	2016	29,71584356	46	18
Japan	JP	2000	2000	24,91175996	13,66666667	2
Japan	JP	2001		25,99990031	15,3	3
Japan	JP	2002		25,46106424	17,13333333	4
Japan	JP	2003		24,27037671	18,1	5
Japan	JP	2004		24,53790652	18,53333333	6
Japan	JP	2005		24,89882732	19,26666667	7
Japan	JP	2006		24,91876154	20,43333333	8
Japan	JP	2007		25,55638219	21	9
Japan	JP	2008		24,55078013	21,96666667	10
Japan	JP	2009		24,82681016	22,76666667	11
Japan	JP	2010		24,94671529	24,76666667	12
Japan	JP	2011		25,10385183	25,8	13
Japan	JP	2012		25,78926435	27,26666667	14
Japan	JP	2013		25,09159457	28,33333333	15
Japan	JP	2014		26,33097142	31,36666667	16
Japan	JP	2015		26,39792326	32,55	17
Japan	JP	2016	2016	26,93889761	35,1	18
Netherlands	NL	2000	2000	13,69080523	37,66666667	2
Netherlands	NL	2001		11,06236464	39,33333333	3
Netherlands	NL	2002		13,35968969	41,23333333	4
Netherlands	NL	2003		11,41970299	43,4	5
Netherlands	NL	2004		12,40098906	43,5	6
Netherlands	NL	2005		13,94964831	44,43333333	7
Netherlands	NL	2006		13,00947232	45,8	8
Netherlands	NL	2007		13,06270575	46,96666667	9
Netherlands	NL	2008		12,90639407	47,73333333	10
Netherlands	NL	2009		13,93187728	48,76666667	11
Netherlands	NL	2010		14,1483211	51,63333333	12
Netherlands	NL	2011		15,13739735	53,66666667	13
Netherlands	NL	2012		15,54660401	55,66666667	14
Netherlands	NL	2013		15,34567039	57,4	15
Netherlands	NL	2014		15,07263184	60,63333333	16
Netherlands	NL	2015		17,12369725	62,2	17
Netherlands	NL	2016	2016	18,01305202	64	18
Sweden	SE	2000	2000	14,41396957	35,13333333	2
Sweden	SE	2001		10,91178407	36,66666667	3
Sweden	SE	2002		13,51515152	40,33333333	4
Sweden	SE	2003		11,65333829	43,33333333	5
Sweden	SE	2004		14,70254023	42,66666667	6
Sweden	SE	2005		14,57948157	43,8	7
Sweden	SE	2006		14,9640483	44,53333333	8
Sweden	SE	2007		14,84681605	47,86666667	9
Sweden	SE	2008		15,09885772	51,2	10
Sweden	SE	2009		15,89027977	53,03333333	11
Sweden	SE	2010		16,57565911	55,4	12
Sweden	SE	2011		14,83305169	55	13
Sweden	SE	2012		18,41955657	57,13333333	14
Sweden	SE	2013		18,25712528	58,13333333	15
Sweden	SE	2014		18,0293805	61,33333333	16
Sweden	SE	2015		19,34922255	62,35	17
Sweden	SE	2016	2016	17,40304369	65,1	18
Switzerland	CH	2000	2000	13,29395787	39,86666667	2
Switzerland	CH	2001		12,81340945	40,73333333	3
Switzerland	CH	2002		13,58205526	42,83333333	4
Switzerland	CH	2003		11,53143855	45,06666667	5
Switzerland	CH	2004		12,67973587	48,53333333	6
Switzerland	CH	2005		12,00482519	49,66666667	7
Switzerland	CH	2006		13,07848883	51,9	8
Switzerland	CH	2007		13,08782528	52,1	9
Switzerland	CH	2008		13,16393188	52,5	10
Switzerland	CH	2009		13,35739306	53,03333333	11
Switzerland	CH	2010		13,6523196	53,96666667	12
Switzerland	CH	2011		12,77488098	56,16666667	13
Switzerland	CH	2012		13,64388693	57,23333333	14
Switzerland	CH	2013		14,72431773	59,93333333	15
Switzerland	CH	2014		14,86895304	62,53333333	16
Switzerland	CH	2015		15,35458937	64,25	17
Switzerland	CH	2016	2016	18,74434048	64,4	18
United Kingdom	GB	2000	2000	18,01841466	32,53333333	2
United Kingdom	GB	2001		18,30255635	34,43333333	3
United Kingdom	GB	2002		17,72469123	36,66666667	4
United Kingdom	GB	2003		17,52148033	38,76666667	5
United Kingdom	GB	2004		17,95755709	38,66666667	6
United Kingdom	GB	2005		17,65676946	40,06666667	7
United Kingdom	GB	2006		18,63575532	41,36666667	8
United Kingdom	GB	2007		18,82744315	43,93333333	9
United Kingdom	GB	2008		17,48502669	45,06666667	10
United Kingdom	GB	2009		19,69512967	45,96666667	11
United Kingdom	GB	2010		18,72818981	48,2	12
United Kingdom	GB	2011		19,2503994	50,23333333	13
United Kingdom	GB	2012		20,41567749	53,06666667	14
United Kingdom	GB	2013		19,90560635	55,33333333	15
United Kingdom	GB	2014		20,39459719	58	16
United Kingdom	GB	2015		21,09185139	59,45	17
United Kingdom	GB	2016	2016	22,19235615	60,9	18
United States	US	2000	2000	33,58829929	19,53333333	2
United States	US	2001		32,88733174	20	3
United States	US	2002		33,13069849	21,16666667	4
United States	US	2003		32,4808387	22,16666667	5
United States	US	2004		33,17141623	22,46666667	6
United States	US	2005		33,19304518	22,4	7
United States	US	2006		33,2362009	22,33333333	8
United States	US	2007		34,15613354	23,7	9
United States	US	2008		33,63950968	25,26666667	10
United States	US	2009		34,21698627	26,13333333	11
United States	US	2010		34,54795377	27,76666667	12
United States	US	2011		34,79402072	29,13333333	13
United States	US	2012		34,63855154	32,9	14
United States	US	2013		35,70586337	35,8	15
United States	US	2014		35,30504005	39,3	16
United States	US	2015		36,15599143	40,7	17
United States	US	2016	2016	36,73214471	41,7	18
