# Supplementary material for: Citation gaming induced by bibliometric evaluation: A country-level comparative analysis
Source: PLoS One. 2019 Sep 11;14(9):e0221212. doi: 10.1371/journal.pone.0221212 (PMC6739054; doi:10.1371/journal.pone.0221212)
Supplement: S1 File — Files 1-27: data for each Scopus Category; File 28 data for all the Scopus Main Categories aggregated. (ZIP) [file pone.0221212.s002.zip › S1_File_6_CHEM.csv]

Country	Acronym	Year	Year2	Inwardness	Perc_Avg3Y_Int_Collab	Indice
Belgium	BE	2000	2000	13,59306192	54,8	2
Belgium	BE	2001		15,42251967	56,23333333	3
Belgium	BE	2002		12,4636668	57,43333333	4
Belgium	BE	2003		13,22123669	57,26666667	5
Belgium	BE	2004		13,87487475	57,2	6
Belgium	BE	2005		14,11472678	58,43333333	7
Belgium	BE	2006		14,0188195	59,93333333	8
Belgium	BE	2007		15,24667947	62	9
Belgium	BE	2008		14,68511541	62,9	10
Belgium	BE	2009		14,35201661	63,96666667	11
Belgium	BE	2010		16,2544984	63,86666667	12
Belgium	BE	2011		15,86445709	65,16666667	13
Belgium	BE	2012		16,62057678	66	14
Belgium	BE	2013		15,80882353	68,03333333	15
Belgium	BE	2014		17,77492084	69,16666667	16
Belgium	BE	2015		17,97384673	69,8	17
Belgium	BE	2016	2016	17,18984879	70,5	18
Canada	CA	2000	2000	15,97208998	37,4	2
Canada	CA	2001		16,54753395	38,4	3
Canada	CA	2002		16,88143149	39,33333333	4
Canada	CA	2003		16,29264871	41,06666667	5
Canada	CA	2004		16,13826599	40,96666667	6
Canada	CA	2005		16,76995515	41,26666667	7
Canada	CA	2006		16,77316928	40,9	8
Canada	CA	2007		17,23966477	41,63333333	9
Canada	CA	2008		17,92312553	41,63333333	10
Canada	CA	2009		17,00307363	42,4	11
Canada	CA	2010		17,93092805	42,86666667	12
Canada	CA	2011		17,59834744	43,9	13
Canada	CA	2012		18,79799619	45,86666667	14
Canada	CA	2013		19,67870156	48,4	15
Canada	CA	2014		20,0109041	51,3	16
Canada	CA	2015		20,84084447	52,4	17
Canada	CA	2016	2016	22,38763989	53,3	18
France	FR	2000	2000	21,24433992	40,6	2
France	FR	2001		20,96439775	42,66666667	3
France	FR	2002		21,33811516	45,33333333	4
France	FR	2003		22,34501023	47,53333333	5
France	FR	2004		20,69072274	48,53333333	6
France	FR	2005		20,70405528	49,36666667	7
France	FR	2006		21,78843138	49,86666667	8
France	FR	2007		22,11325388	51,16666667	9
France	FR	2008		21,73260305	52,2	10
France	FR	2009		22,11943934	53,56666667	11
France	FR	2010		23,62130206	54,46666667	12
France	FR	2011		23,63095417	55,26666667	13
France	FR	2012		23,61857756	56,43333333	14
France	FR	2013		23,83193122	57,96666667	15
France	FR	2014		24,55333024	60,2	16
France	FR	2015		24,65796496	61,25	17
France	FR	2016	2016	25,06068901	62,7	18
Germany	DE	2000	2000	24,39368334	36,83333333	2
Germany	DE	2001		24,63885988	39,43333333	3
Germany	DE	2002		24,21505211	42,3	4
Germany	DE	2003		24,42608757	44	5
Germany	DE	2004		24,59963219	44,2	6
Germany	DE	2005		24,43290573	44,96666667	7
Germany	DE	2006		24,40017815	45,7	8
Germany	DE	2007		25,5523651	46,73333333	9
Germany	DE	2008		25,59143544	47,1	10
Germany	DE	2009		26,09640747	47,53333333	11
Germany	DE	2010		26,1611356	48,26666667	12
Germany	DE	2011		26,55995058	49,26666667	13
Germany	DE	2012		27,03076604	50,06666667	14
Germany	DE	2013		27,27031749	51,2	15
Germany	DE	2014		28,16942754	51,96666667	16
Germany	DE	2015		28,95903908	52,85	17
Germany	DE	2016	2016	29,66832706	52,7	18
Italy	IT	2000	2000	20,67338835	32,63333333	2
Italy	IT	2001		20,71586023	33,4	3
Italy	IT	2002		21,11411552	35,36666667	4
Italy	IT	2003		20,8881174	37,16666667	5
Italy	IT	2004		21,42356343	38,46666667	6
Italy	IT	2005		20,25441835	39,46666667	7
Italy	IT	2006		21,88338283	40,03333333	8
Italy	IT	2007		22,6449631	41,36666667	9
Italy	IT	2008		22,71289082	42,53333333	10
Italy	IT	2009		23,11341925	43,8	11
Italy	IT	2010		23,9534424	44,93333333	12
Italy	IT	2011		25,10405557	45,73333333	13
Italy	IT	2012		26,86163906	47,46666667	14
Italy	IT	2013		27,16339988	49,7	15
Italy	IT	2014		27,38052526	51,83333333	16
Italy	IT	2015		28,72478275	52,95	17
Italy	IT	2016	2016	29,11623196	52,9	18
Japan	JP	2000	2000	27,77758111	14,4	2
Japan	JP	2001		28,66030859	15,7	3
Japan	JP	2002		27,89509165	17,36666667	4
Japan	JP	2003		26,99371202	18,6	5
Japan	JP	2004		26,83737952	19,6	6
Japan	JP	2005		27,33897429	20,4	7
Japan	JP	2006		27,38658838	21,2	8
Japan	JP	2007		27,65171294	21,6	9
Japan	JP	2008		28,34301043	21,96666667	10
Japan	JP	2009		27,0631683	22,93333333	11
Japan	JP	2010		28,18141644	24,06666667	12
Japan	JP	2011		27,91928482	25,03333333	13
Japan	JP	2012		28,60403661	25,86666667	14
Japan	JP	2013		28,50424226	26,86666667	15
Japan	JP	2014		28,78176813	28,5	16
Japan	JP	2015		29,38505611	29,25	17
Japan	JP	2016	2016	30,83726216	30,2	18
Netherlands	NL	2000	2000	11,90359616	44,83333333	2
Netherlands	NL	2001		11,74558304	46	3
Netherlands	NL	2002		12,39884492	48,1	4
Netherlands	NL	2003		12,36868264	50,46666667	5
Netherlands	NL	2004		12,89730036	52,06666667	6
Netherlands	NL	2005		12,76895492	53,1	7
Netherlands	NL	2006		12,28801184	54,96666667	8
Netherlands	NL	2007		12,91419476	55,9	9
Netherlands	NL	2008		13,84498797	56,53333333	10
Netherlands	NL	2009		14,71538289	57,1	11
Netherlands	NL	2010		13,81887161	58,93333333	12
Netherlands	NL	2011		15,13390517	61,06666667	13
Netherlands	NL	2012		14,854282	62,73333333	14
Netherlands	NL	2013		15,88562019	64,23333333	15
Netherlands	NL	2014		16,18621937	65,8	16
Netherlands	NL	2015		16,4039951	67,05	17
Netherlands	NL	2016	2016	17,81584999	67,9	18
Sweden	SE	2000	2000	13,50662816	44,63333333	2
Sweden	SE	2001		12,61367284	45,36666667	3
Sweden	SE	2002		14,28234249	47,46666667	4
Sweden	SE	2003		14,13287581	49,46666667	5
Sweden	SE	2004		15,13617367	50,63333333	6
Sweden	SE	2005		14,71224921	53,23333333	7
Sweden	SE	2006		15,25856654	55,5	8
Sweden	SE	2007		15,35698382	57,73333333	9
Sweden	SE	2008		14,24069039	59,03333333	10
Sweden	SE	2009		15,71700118	60,4	11
Sweden	SE	2010		16,002979	62,26666667	12
Sweden	SE	2011		16,85417568	62,86666667	13
Sweden	SE	2012		17,32043467	63,6	14
Sweden	SE	2013		17,79517475	65,06666667	15
Sweden	SE	2014		18,15060306	67,83333333	16
Sweden	SE	2015		18,56607363	69,3	17
Sweden	SE	2016	2016	17,88794841	70,6	18
Switzerland	CH	2000	2000	12,74405434	45,4	2
Switzerland	CH	2001		13,78018529	46,56666667	3
Switzerland	CH	2002		13,52491718	48,56666667	4
Switzerland	CH	2003		12,89202998	50,3	5
Switzerland	CH	2004		12,93570466	52,53333333	6
Switzerland	CH	2005		13,19461727	54,56666667	7
Switzerland	CH	2006		13,49343228	55,96666667	8
Switzerland	CH	2007		14,04123062	56,6	9
Switzerland	CH	2008		14,83365179	57,33333333	10
Switzerland	CH	2009		14,80973094	58,63333333	11
Switzerland	CH	2010		15,0831282	59,86666667	12
Switzerland	CH	2011		15,7578587	60,6	13
Switzerland	CH	2012		16,29711381	61,33333333	14
Switzerland	CH	2013		16,23396038	63,8	15
Switzerland	CH	2014		16,41708629	66,4	16
Switzerland	CH	2015		16,52562643	68,3	17
Switzerland	CH	2016	2016	18,94564327	68,6	18
United Kingdom	GB	2000	2000	18,08169467	36,43333333	2
United Kingdom	GB	2001		18,90478651	38,86666667	3
United Kingdom	GB	2002		18,25272492	41,76666667	4
United Kingdom	GB	2003		18,04680375	44,63333333	5
United Kingdom	GB	2004		18,45874392	45,5	6
United Kingdom	GB	2005		18,14847353	46,63333333	7
United Kingdom	GB	2006		19,08169209	47,46666667	8
United Kingdom	GB	2007		17,82304443	49,2	9
United Kingdom	GB	2008		18,99293166	50,33333333	10
United Kingdom	GB	2009		20,06161621	51,7	11
United Kingdom	GB	2010		19,5381161	53,56666667	12
United Kingdom	GB	2011		20,25399636	56,23333333	13
United Kingdom	GB	2012		20,22681131	58,5	14
United Kingdom	GB	2013		21,40739549	60,63333333	15
United Kingdom	GB	2014		21,70361787	62,1	16
United Kingdom	GB	2015		22,3980253	63,05	17
United Kingdom	GB	2016	2016	23,72713459	63,6	18
United States	US	2000	2000	34,72123156	24,73333333	2
United States	US	2001		34,24636089	25,7	3
United States	US	2002		34,29961461	26,5	4
United States	US	2003		34,32432927	27,63333333	5
United States	US	2004		34,39176717	27,56666667	6
United States	US	2005		34,24771895	27,8	7
United States	US	2006		34,69914463	28,03333333	8
United States	US	2007		34,41819761	29,26666667	9
United States	US	2008		34,35506857	30,53333333	10
United States	US	2009		34,49504451	32,26666667	11
United States	US	2010		33,87114543	33,96666667	12
United States	US	2011		35,17028777	35,7	13
United States	US	2012		35,35206966	38,2	14
United States	US	2013		36,73084633	40,56666667	15
United States	US	2014		36,87479155	43,06666667	16
United States	US	2015		37,74348004	44,1	17
United States	US	2016	2016	38,43299434	44,8	18
