# Supplementary material for: Citation gaming induced by bibliometric evaluation: A country-level comparative analysis
Source: PLoS One. 2019 Sep 11;14(9):e0221212. doi: 10.1371/journal.pone.0221212 (PMC6739054; doi:10.1371/journal.pone.0221212)
Supplement: S1 File — Files 1-27: data for each Scopus Category; File 28 data for all the Scopus Main Categories aggregated. (ZIP) [file pone.0221212.s002.zip › S1_File_7_CS.csv]

Country	Acronym	Year	Year2	Inwardness	Perc_Avg3Y_Int_Collab	Indice
Belgium	BE	2000	2000	11,0777277	37,2	2
Belgium	BE	2001		12,33085573	40,06666667	3
Belgium	BE	2002		12,36636405	43,5	4
Belgium	BE	2003		13,33570758	43,16666667	5
Belgium	BE	2004		12,75977577	44	6
Belgium	BE	2005		12,74831673	43,43333333	7
Belgium	BE	2006		12,65986803	45,53333333	8
Belgium	BE	2007		13,83610854	46,3	9
Belgium	BE	2008		13,14227609	47,63333333	10
Belgium	BE	2009		16,39052543	48,33333333	11
Belgium	BE	2010		16,10399779	49,7	12
Belgium	BE	2011		16,41390354	50,9	13
Belgium	BE	2012		17,6850166	52,66666667	14
Belgium	BE	2013		18,62627873	54,33333333	15
Belgium	BE	2014		20,88157285	56,13333333	16
Belgium	BE	2015		22,57485701	56,9	17
Belgium	BE	2016	2016	25,02190293	58,1	18
Canada	CA	2000	2000	14,99386083	31,7	2
Canada	CA	2001		14,94615053	32,76666667	3
Canada	CA	2002		16,12020452	33,33333333	4
Canada	CA	2003		15,57173955	34,13333333	5
Canada	CA	2004		13,15771283	35,43333333	6
Canada	CA	2005		15,0849617	35,86666667	7
Canada	CA	2006		16,17950968	37,6	8
Canada	CA	2007		15,93882679	38,16666667	9
Canada	CA	2008		17,13677648	39,46666667	10
Canada	CA	2009		16,44961406	40,26666667	11
Canada	CA	2010		16,78585492	41,36666667	12
Canada	CA	2011		17,71734441	43,53333333	13
Canada	CA	2012		17,34559137	45,8	14
Canada	CA	2013		19,15622817	47,83333333	15
Canada	CA	2014		19,83459912	49,33333333	16
Canada	CA	2015		20,40087563	50	17
Canada	CA	2016	2016	23,28447091	51,2	18
France	FR	2000	2000	22,00110758	30	2
France	FR	2001		23,04157376	31,23333333	3
France	FR	2002		22,36670627	33,7	4
France	FR	2003		24,99397515	35	5
France	FR	2004		25,29372899	36,16666667	6
France	FR	2005		24,30417808	36,66666667	7
France	FR	2006		25,99239724	37,96666667	8
France	FR	2007		23,87685743	39,16666667	9
France	FR	2008		26,19515626	40,63333333	10
France	FR	2009		25,83289028	41,9	11
France	FR	2010		26,15913636	43,33333333	12
France	FR	2011		25,42926564	44,76666667	13
France	FR	2012		27,90573915	46,4	14
France	FR	2013		26,74950583	48,1	15
France	FR	2014		28,29846212	50,06666667	16
France	FR	2015		29,27284784	51,25	17
France	FR	2016	2016	32,1576672	52,8	18
Germany	DE	2000	2000	20,1556815	28,86666667	2
Germany	DE	2001		21,57592609	30,5	3
Germany	DE	2002		22,83383283	33,2	4
Germany	DE	2003		21,17769449	32,3	5
Germany	DE	2004		22,21048752	32,73333333	6
Germany	DE	2005		23,34399299	32,63333333	7
Germany	DE	2006		25,32913726	33,6	8
Germany	DE	2007		23,3577371	33,43333333	9
Germany	DE	2008		27,41986861	33,06666667	10
Germany	DE	2009		28,03404233	33,56666667	11
Germany	DE	2010		28,17767047	34,53333333	12
Germany	DE	2011		28,09721532	35,8	13
Germany	DE	2012		30,39406375	36,8	14
Germany	DE	2013		30,91919576	37,7	15
Germany	DE	2014		31,55630778	38,66666667	16
Germany	DE	2015		34,48425912	39,25	17
Germany	DE	2016	2016	37,47691086	40,1	18
Italy	IT	2000	2000	20,30703555	25,76666667	2
Italy	IT	2001		22,85992534	27	3
Italy	IT	2002		20,37280702	29,86666667	4
Italy	IT	2003		21,60292874	30,16666667	5
Italy	IT	2004		23,31177232	31,33333333	6
Italy	IT	2005		23,37672793	32,7	7
Italy	IT	2006		24,51884304	34,6	8
Italy	IT	2007		24,40627079	34,66666667	9
Italy	IT	2008		26,18403488	34,7	10
Italy	IT	2009		27,59033892	35,03333333	11
Italy	IT	2010		27,84580803	37,23333333	12
Italy	IT	2011		30,1038093	37,7	13
Italy	IT	2012		32,25602028	39,06666667	14
Italy	IT	2013		33,80303887	39,46666667	15
Italy	IT	2014		33,94304538	41,36666667	16
Italy	IT	2015		36,70560941	42,05	17
Italy	IT	2016	2016	40,91580814	43,4	18
Japan	JP	2000	2000	28,16564258	13	2
Japan	JP	2001		28,81180056	14,4	3
Japan	JP	2002		26,56440997	16,1	4
Japan	JP	2003		28,84951077	17,96666667	5
Japan	JP	2004		30,59242611	19,56666667	6
Japan	JP	2005		30,30448739	20,26666667	7
Japan	JP	2006		29,88194902	19,83333333	8
Japan	JP	2007		30,66217467	19,33333333	9
Japan	JP	2008		31,2231862	19,06666667	10
Japan	JP	2009		31,77042391	18,96666667	11
Japan	JP	2010		33,30685309	19,56666667	12
Japan	JP	2011		33,2381784	20,03333333	13
Japan	JP	2012		35,48662792	21,3	14
Japan	JP	2013		36,30517264	22,33333333	15
Japan	JP	2014		36,94712947	23,46666667	16
Japan	JP	2015		36,52836847	23,95	17
Japan	JP	2016	2016	40,32885198	24	18
Netherlands	NL	2000	2000	11,18575553	34,66666667	2
Netherlands	NL	2001		14,25941462	36,56666667	3
Netherlands	NL	2002		14,88100408	40,43333333	4
Netherlands	NL	2003		14,47396163	40,46666667	5
Netherlands	NL	2004		14,132316	41,16666667	6
Netherlands	NL	2005		15,50441341	40,13333333	7
Netherlands	NL	2006		16,1350958	41,73333333	8
Netherlands	NL	2007		17,39714503	42,1	9
Netherlands	NL	2008		17,19011004	43,93333333	10
Netherlands	NL	2009		18,06475538	44,46666667	11
Netherlands	NL	2010		18,70871058	46,2	12
Netherlands	NL	2011		19,13371488	47,73333333	13
Netherlands	NL	2012		20,77993247	50,03333333	14
Netherlands	NL	2013		19,68122237	51,83333333	15
Netherlands	NL	2014		22,13144918	53,8	16
Netherlands	NL	2015		25,12045248	55	17
Netherlands	NL	2016	2016	27,54064075	56,3	18
Sweden	SE	2000	2000	11,99590947	32,8	2
Sweden	SE	2001		9,008085639	33,63333333	3
Sweden	SE	2002		11,98168486	36,26666667	4
Sweden	SE	2003		8,497592349	36,43333333	5
Sweden	SE	2004		12,29858309	37,6	6
Sweden	SE	2005		14,45006446	38,93333333	7
Sweden	SE	2006		16,45140513	40,9	8
Sweden	SE	2007		16,33185185	42,26666667	9
Sweden	SE	2008		15,3198439	43,06666667	10
Sweden	SE	2009		18,56538955	43,83333333	11
Sweden	SE	2010		19,31562991	44,96666667	12
Sweden	SE	2011		18,83475244	46,66666667	13
Sweden	SE	2012		18,83861197	48,13333333	14
Sweden	SE	2013		19,56826319	50,13333333	15
Sweden	SE	2014		20,38472419	52,16666667	16
Sweden	SE	2015		22,09084999	53,55	17
Sweden	SE	2016	2016	21,9272002	55,1	18
Switzerland	CH	2000	2000	9,113429704	39,7	2
Switzerland	CH	2001		9,248286877	42,26666667	3
Switzerland	CH	2002		9,798846533	44,8	4
Switzerland	CH	2003		9,411042945	46,33333333	5
Switzerland	CH	2004		10,32862878	47,6	6
Switzerland	CH	2005		10,45749247	49,83333333	7
Switzerland	CH	2006		8,721757809	51,23333333	8
Switzerland	CH	2007		11,12484549	52,33333333	9
Switzerland	CH	2008		11,57628695	52,9	10
Switzerland	CH	2009		13,21868293	53,93333333	11
Switzerland	CH	2010		13,8180345	54,96666667	12
Switzerland	CH	2011		13,59498919	56,16666667	13
Switzerland	CH	2012		15,03672335	57,73333333	14
Switzerland	CH	2013		17,0809564	59,06666667	15
Switzerland	CH	2014		18,0171124	59,5	16
Switzerland	CH	2015		16,4174479	59,65	17
Switzerland	CH	2016	2016	22,88734265	59,4	18
United Kingdom	GB	2000	2000	18,83153797	26,93333333	2
United Kingdom	GB	2001		19,81541146	29,4	3
United Kingdom	GB	2002		19,02201069	32,56666667	4
United Kingdom	GB	2003		19,04605263	34,8	5
United Kingdom	GB	2004		20,01509669	36,36666667	6
United Kingdom	GB	2005		19,56611377	37,76666667	7
United Kingdom	GB	2006		20,65301054	39,5	8
United Kingdom	GB	2007		19,53482429	41,13333333	9
United Kingdom	GB	2008		21,44109691	42,53333333	10
United Kingdom	GB	2009		20,53355073	43,83333333	11
United Kingdom	GB	2010		22,39800167	45,93333333	12
United Kingdom	GB	2011		21,59207884	48,33333333	13
United Kingdom	GB	2012		22,92539793	50,7	14
United Kingdom	GB	2013		24,13526221	52,23333333	15
United Kingdom	GB	2014		25,45524806	53,9	16
United Kingdom	GB	2015		27,19267502	54,6	17
United Kingdom	GB	2016	2016	28,85353529	56	18
United States	US	2000	2000	33,95457375	18,53333333	2
United States	US	2001		34,6042181	19,23333333	3
United States	US	2002		33,65142485	20,73333333	4
United States	US	2003		35,08241207	22	5
United States	US	2004		34,23425565	23,5	6
United States	US	2005		35,21596249	25,13333333	7
United States	US	2006		35,77269493	26,6	8
United States	US	2007		35,03388341	27,33333333	9
United States	US	2008		36,67825699	27,73333333	10
United States	US	2009		38,03018996	28,26666667	11
United States	US	2010		38,34138321	29,66666667	12
United States	US	2011		38,66900701	31,13333333	13
United States	US	2012		39,54154505	33	14
United States	US	2013		39,43609712	34,16666667	15
United States	US	2014		40,28574178	35,26666667	16
United States	US	2015		41,58421887	35,55	17
United States	US	2016	2016	44,50856108	36,2	18
