# Supplementary material for: Citation gaming induced by bibliometric evaluation: A country-level comparative analysis
Source: PLoS One. 2019 Sep 11;14(9):e0221212. doi: 10.1371/journal.pone.0221212 (PMC6739054; doi:10.1371/journal.pone.0221212)
Supplement: S1 File — Files 1-27: data for each Scopus Category; File 28 data for all the Scopus Main Categories aggregated. (ZIP) [file pone.0221212.s002.zip › S1_File_8_DEN.csv]

Country	Acronym	Year	Year2	Inwardness	Perc_Avg3Y_Int_Collab	Indice
Belgium	BE	2000	2000	7,474332649	32,13333333	2
Belgium	BE	2001		10,28141544	32,03333333	3
Belgium	BE	2002		8,108882521	30,76666667	4
Belgium	BE	2003		8,907524932	35,1	5
Belgium	BE	2004		7,631935047	33,16666667	6
Belgium	BE	2005		9,534639608	39,33333333	7
Belgium	BE	2006		10,46341463	42,5	8
Belgium	BE	2007		10,9137599	48,96666667	9
Belgium	BE	2008		12,96620047	49,63333333	10
Belgium	BE	2009		9,499225607	51,4	11
Belgium	BE	2010		11,40324963	55,96666667	12
Belgium	BE	2011		10,40320098	60,03333333	13
Belgium	BE	2012		13,55656697	66,23333333	14
Belgium	BE	2013		13,75166889	68,66666667	15
Belgium	BE	2014		10,90008258	70,63333333	16
Belgium	BE	2015		12,15365239	69,25	17
Belgium	BE	2016	2016	17,11606096	68,6	18
Canada	CA	2000	2000	10,35379061	39,6	2
Canada	CA	2001		9,292328042	43,7	3
Canada	CA	2002		9,97826087	45,4	4
Canada	CA	2003		9,540412044	46,86666667	5
Canada	CA	2004		10,7102593	46,43333333	6
Canada	CA	2005		9,963042809	47,33333333	7
Canada	CA	2006		13,14720812	49,4	8
Canada	CA	2007		12,06555015	49,03333333	9
Canada	CA	2008		9,96779635	51,56666667	10
Canada	CA	2009		15,19916143	50,36666667	11
Canada	CA	2010		12,57909875	54,46666667	12
Canada	CA	2011		15,24864483	55,56666667	13
Canada	CA	2012		12,9079396	58,6	14
Canada	CA	2013		12,26611227	60,5	15
Canada	CA	2014		11,54618474	63,16666667	16
Canada	CA	2015		16,93045564	63,8	17
Canada	CA	2016	2016	17,34828496	63	18
France	FR	2000	2000	11,07329843	23,46666667	2
France	FR	2001		8,903080391	25,5	3
France	FR	2002		11,45186335	23,03333333	4
France	FR	2003		10,25561097	21,26666667	5
France	FR	2004		11,95049082	22,36666667	6
France	FR	2005		14,47605329	24,46666667	7
France	FR	2006		11,78947368	29,4	8
France	FR	2007		11,9001387	33	9
France	FR	2008		13,01840154	38,23333333	10
France	FR	2009		12,73833671	37,73333333	11
France	FR	2010		11,25892278	38,1	12
France	FR	2011		17,41791875	39	13
France	FR	2012		14,29192007	42,2	14
France	FR	2013		14,27933958	40,7	15
France	FR	2014		13,12240664	37,2	16
France	FR	2015		13,69426752	33,9	17
France	FR	2016	2016	17,64705882	32,7	18
Germany	DE	2000	2000	19,38293715	20,8	2
Germany	DE	2001		19,6723798	23,06666667	3
Germany	DE	2002		18,07104635	23,03333333	4
Germany	DE	2003		20,268757	24,93333333	5
Germany	DE	2004		19,94530425	26,56666667	6
Germany	DE	2005		20,59764525	30,46666667	7
Germany	DE	2006		20,62327036	33,33333333	8
Germany	DE	2007		20,18418138	37,8	9
Germany	DE	2008		19,7349942	39,76666667	10
Germany	DE	2009		22,51151752	39,23333333	11
Germany	DE	2010		21,54281779	37,76666667	12
Germany	DE	2011		21,96489958	37,3	13
Germany	DE	2012		23,12211877	38,4	14
Germany	DE	2013		24,57341479	39,53333333	15
Germany	DE	2014		24,77503132	40,3	16
Germany	DE	2015		26,97168453	40,45	17
Germany	DE	2016	2016	28,6766873	42	18
Italy	IT	2000	2000	17,12221788	26,2	2
Italy	IT	2001		16,40149283	26,2	3
Italy	IT	2002		15,35249324	27,93333333	4
Italy	IT	2003		20,1979959	28,6	5
Italy	IT	2004		17,64938976	31,16666667	6
Italy	IT	2005		20,51494158	29,16666667	7
Italy	IT	2006		20,03014886	28,36666667	8
Italy	IT	2007		21,01308569	26	9
Italy	IT	2008		20,88257395	28,66666667	10
Italy	IT	2009		24,29486646	29,16666667	11
Italy	IT	2010		22,33804914	29,63333333	12
Italy	IT	2011		24,71696318	30,73333333	13
Italy	IT	2012		27,02384457	31,4	14
Italy	IT	2013		27,90388955	33,93333333	15
Italy	IT	2014		27,19390043	35,16666667	16
Italy	IT	2015		32,14138074	37	17
Italy	IT	2016	2016	37,32342007	37,9	18
Japan	JP	2000	2000	21,36056777	18,3	2
Japan	JP	2001		23,33371972	18,76666667	3
Japan	JP	2002		22,96663612	19,06666667	4
Japan	JP	2003		21,97713517	19,96666667	5
Japan	JP	2004		22,93222147	21,6	6
Japan	JP	2005		21,91658778	22,43333333	7
Japan	JP	2006		21,19609439	22,96666667	8
Japan	JP	2007		21,47006985	20,76666667	9
Japan	JP	2008		21,5235048	20,3	10
Japan	JP	2009		23,424598	20,4	11
Japan	JP	2010		25,37198563	20,76666667	12
Japan	JP	2011		25,70844289	21,4	13
Japan	JP	2012		27,32861617	20,43333333	14
Japan	JP	2013		25,31928901	20,56666667	15
Japan	JP	2014		30,53656515	21,3	16
Japan	JP	2015		28,94123738	22,2	17
Japan	JP	2016	2016	31,32961783	23,9	18
Netherlands	NL	2000	2000	11,15795814	34,9	2
Netherlands	NL	2001		12,04939255	34,43333333	3
Netherlands	NL	2002		11,89324177	35,6	4
Netherlands	NL	2003		11,40117208	36,7	5
Netherlands	NL	2004		11,56994943	40,16666667	6
Netherlands	NL	2005		12,40685544	41,8	7
Netherlands	NL	2006		13,67872807	42,76666667	8
Netherlands	NL	2007		11,26729629	43,6	9
Netherlands	NL	2008		9,314149719	45,86666667	10
Netherlands	NL	2009		12,89224033	47,8	11
Netherlands	NL	2010		13,98268398	48,16666667	12
Netherlands	NL	2011		12,39212979	49,93333333	13
Netherlands	NL	2012		15,312617	50,13333333	14
Netherlands	NL	2013		15,78220556	51,53333333	15
Netherlands	NL	2014		14,84429876	49,63333333	16
Netherlands	NL	2015		17,80958722	49,75	17
Netherlands	NL	2016	2016	21,34062927	48,6	18
Sweden	SE	2000	2000	13,08375513	35,33333333	2
Sweden	SE	2001		12,97091548	38,6	3
Sweden	SE	2002		14,77897515	37,16666667	4
Sweden	SE	2003		13,71749108	38,83333333	5
Sweden	SE	2004		14,60103627	41,4	6
Sweden	SE	2005		14,55140348	46,66666667	7
Sweden	SE	2006		12,73326015	48,96666667	8
Sweden	SE	2007		14,00384986	50,6	9
Sweden	SE	2008		15,5812538	51,63333333	10
Sweden	SE	2009		13,34017445	51,26666667	11
Sweden	SE	2010		14,47154472	50,03333333	12
Sweden	SE	2011		16,58291457	48,16666667	13
Sweden	SE	2012		15,47854785	50,36666667	14
Sweden	SE	2013		19,17766186	52,9	15
Sweden	SE	2014		18,59270673	57,03333333	16
Sweden	SE	2015		21,57057654	57,35	17
Sweden	SE	2016	2016	21,02628285	58,8	18
Switzerland	CH	2000	2000	12,76982504	45,13333333	2
Switzerland	CH	2001		12,02258386	50,83333333	3
Switzerland	CH	2002		13,04628633	51,56666667	4
Switzerland	CH	2003		10,03914636	50,63333333	5
Switzerland	CH	2004		10,53767308	53,4	6
Switzerland	CH	2005		9,59456591	55,9	7
Switzerland	CH	2006		11,28989005	61,46666667	8
Switzerland	CH	2007		13,6382755	62,93333333	9
Switzerland	CH	2008		13,83052185	66,4	10
Switzerland	CH	2009		12,37768587	65,76666667	11
Switzerland	CH	2010		15,51444336	66,66666667	12
Switzerland	CH	2011		16,74107143	67,96666667	13
Switzerland	CH	2012		16,25729407	69,13333333	14
Switzerland	CH	2013		18,49403122	70,56666667	15
Switzerland	CH	2014		17,88274989	70,3	16
Switzerland	CH	2015		20,82514735	71,3	17
Switzerland	CH	2016	2016	23,68555385	71,6	18
United Kingdom	GB	2000	2000	19,01162283	22,06666667	2
United Kingdom	GB	2001		18,65379482	25,56666667	3
United Kingdom	GB	2002		17,07015697	28,9	4
United Kingdom	GB	2003		18,54355508	30,06666667	5
United Kingdom	GB	2004		15,86144405	30,9	6
United Kingdom	GB	2005		18,2530581	29,5	7
United Kingdom	GB	2006		19,25481755	29,56666667	8
United Kingdom	GB	2007		19,55561954	29,66666667	9
United Kingdom	GB	2008		19,20822571	32,2	10
United Kingdom	GB	2009		21,4084982	34,36666667	11
United Kingdom	GB	2010		21,29973475	36,06666667	12
United Kingdom	GB	2011		23,17969272	38,16666667	13
United Kingdom	GB	2012		20,62070563	38,26666667	14
United Kingdom	GB	2013		22,75819419	39,53333333	15
United Kingdom	GB	2014		23,31911691	39,93333333	16
United Kingdom	GB	2015		25,77807848	40,5	17
United Kingdom	GB	2016	2016	25,53810355	41,2	18
United States	US	2000	2000	31,50464675	20,7	2
United States	US	2001		31,14762623	22,56666667	3
United States	US	2002		31,42761884	24,5	4
United States	US	2003		30,64004049	27,63333333	5
United States	US	2004		30,63546693	29,26666667	6
United States	US	2005		31,22737341	29,9	7
United States	US	2006		30,66802134	30,06666667	8
United States	US	2007		31,31964206	30,26666667	9
United States	US	2008		31,41042094	32,33333333	10
United States	US	2009		31,92556317	33,56666667	11
United States	US	2010		33,42297429	35,6	12
United States	US	2011		34,51229488	37,6	13
United States	US	2012		35,63568985	39,73333333	14
United States	US	2013		35,07849852	41,73333333	15
United States	US	2014		35,10997955	43,26666667	16
United States	US	2015		36,65760227	44,2	17
United States	US	2016	2016	38,52242744	45,4	18
