# Supplementary material for: Citation gaming induced by bibliometric evaluation: A country-level comparative analysis
Source: PLoS One. 2019 Sep 11;14(9):e0221212. doi: 10.1371/journal.pone.0221212 (PMC6739054; doi:10.1371/journal.pone.0221212)
Supplement: S1 File — Files 1-27: data for each Scopus Category; File 28 data for all the Scopus Main Categories aggregated. (ZIP) [file pone.0221212.s002.zip › S1_File_9_DS.csv]

Country	Acronym	Year	Year2	Inwardness	Perc_Avg3Y_Int_Collab	Indice
Belgium	BE	2000	2000	13,71548619	42,4	2
Belgium	BE	2001		14,48931116	43,8	3
Belgium	BE	2002		13,46666667	47,93333333	4
Belgium	BE	2003		11,79388702	53,06666667	5
Belgium	BE	2004		12,26851852	51,43333333	6
Belgium	BE	2005		10,9464691	48,56666667	7
Belgium	BE	2006		11,46477598	46,63333333	8
Belgium	BE	2007		12,29460436	47,5	9
Belgium	BE	2008		9,76657959	53,33333333	10
Belgium	BE	2009		15,75091575	57	11
Belgium	BE	2010		13,67030442	58,4	12
Belgium	BE	2011		14,25925926	57,83333333	13
Belgium	BE	2012		11,80382377	57,56666667	14
Belgium	BE	2013		15,81158779	60,76666667	15
Belgium	BE	2014		15,19823789	61,7	16
Belgium	BE	2015		17,0678337	62,9	17
Belgium	BE	2016	2016	17,14039621	62,2	18
Canada	CA	2000	2000	13,08747333	46,3	2
Canada	CA	2001		13,71344031	47,4	3
Canada	CA	2002		12,93447984	50,2	4
Canada	CA	2003		11,86571923	51,6	5
Canada	CA	2004		11,35531136	51,46666667	6
Canada	CA	2005		13,24818995	50,46666667	7
Canada	CA	2006		12,41057028	49,86666667	8
Canada	CA	2007		12,73220479	50,66666667	9
Canada	CA	2008		15,04674839	51,73333333	10
Canada	CA	2009		14,21754985	52,2	11
Canada	CA	2010		14,66863289	53,26666667	12
Canada	CA	2011		16,09722541	54,9	13
Canada	CA	2012		16,49300203	57,43333333	14
Canada	CA	2013		17,03597987	58,23333333	15
Canada	CA	2014		17,68591188	58,53333333	16
Canada	CA	2015		14,75652788	57,75	17
Canada	CA	2016	2016	22,87790183	58,1	18
France	FR	2000	2000	24,02234637	34,6	2
France	FR	2001		15,99535993	36,33333333	3
France	FR	2002		22,60111023	37,6	4
France	FR	2003		20,94809528	39,7	5
France	FR	2004		21,19682389	41,2	6
France	FR	2005		26,08355833	39,23333333	7
France	FR	2006		21,63565008	39,76666667	8
France	FR	2007		27,99123604	39,53333333	9
France	FR	2008		22,27226564	41,83333333	10
France	FR	2009		23,24201365	43,4	11
France	FR	2010		25,74679113	45,5	12
France	FR	2011		28,91222008	47,93333333	13
France	FR	2012		24,26203895	49,93333333	14
France	FR	2013		27,06029627	50,9	15
France	FR	2014		26,03581461	53	16
France	FR	2015		27,40829433	54,25	17
France	FR	2016	2016	31,48273527	57	18
Germany	DE	2000	2000	17,61091709	31,96666667	2
Germany	DE	2001		16,34213694	32,73333333	3
Germany	DE	2002		14,24424231	35,6	4
Germany	DE	2003		19,36563262	35,43333333	5
Germany	DE	2004		18,43881857	35,93333333	6
Germany	DE	2005		20,41884817	34,63333333	7
Germany	DE	2006		20,99859188	34,9	8
Germany	DE	2007		18,68775909	35,56666667	9
Germany	DE	2008		23,190021	35,63333333	10
Germany	DE	2009		23,54341737	36,93333333	11
Germany	DE	2010		24,0928674	37,1	12
Germany	DE	2011		27,96514057	37,53333333	13
Germany	DE	2012		27,49072531	38,46666667	14
Germany	DE	2013		29,09866934	39,93333333	15
Germany	DE	2014		28,57354906	40,73333333	16
Germany	DE	2015		31,45979703	41	17
Germany	DE	2016	2016	34,64154893	40,1	18
Italy	IT	2000	2000	15,5961869	26,76666667	2
Italy	IT	2001		17,39957214	28,33333333	3
Italy	IT	2002		18,25436913	32,76666667	4
Italy	IT	2003		17,53068764	33,63333333	5
Italy	IT	2004		20,0917627	34,03333333	6
Italy	IT	2005		19,55268817	34,3	7
Italy	IT	2006		20,94841063	33,83333333	8
Italy	IT	2007		22,96350603	34,43333333	9
Italy	IT	2008		26,62697082	31,53333333	10
Italy	IT	2009		27,10396948	33,2	11
Italy	IT	2010		24,26801035	35	12
Italy	IT	2011		27,77263937	37,3	13
Italy	IT	2012		27,11240714	38,46666667	14
Italy	IT	2013		33,06207255	38,23333333	15
Italy	IT	2014		30,48801819	41,46666667	16
Italy	IT	2015		33,3872085	42,8	17
Italy	IT	2016	2016	40,5206139	45,4	18
Japan	JP	2000	2000	21,68882324	22	2
Japan	JP	2001		15,23953225	23,93333333	3
Japan	JP	2002		17,82890007	27	4
Japan	JP	2003		19,29512282	27,13333333	5
Japan	JP	2004		20,71621903	26,46666667	6
Japan	JP	2005		17,61307033	26,03333333	7
Japan	JP	2006		16,59236286	26,46666667	8
Japan	JP	2007		18,4	25,3	9
Japan	JP	2008		20,09966777	24,76666667	10
Japan	JP	2009		22,70138324	24,5	11
Japan	JP	2010		19,39455096	24,43333333	12
Japan	JP	2011		20,28452293	25,2	13
Japan	JP	2012		20,97014925	27,3	14
Japan	JP	2013		27,26122707	30,9	15
Japan	JP	2014		23,06338028	32,06666667	16
Japan	JP	2015		23,75776398	32,75	17
Japan	JP	2016	2016	30,43273754	30,7	18
Netherlands	NL	2000	2000	11,57341411	38,96666667	2
Netherlands	NL	2001		14,3917486	39,93333333	3
Netherlands	NL	2002		15,35521803	41,93333333	4
Netherlands	NL	2003		12,03703704	45,23333333	5
Netherlands	NL	2004		14,0831758	43,73333333	6
Netherlands	NL	2005		14,16923929	44	7
Netherlands	NL	2006		14,17953529	43,1	8
Netherlands	NL	2007		14,18292374	45,16666667	9
Netherlands	NL	2008		16,52677468	45,96666667	10
Netherlands	NL	2009		14,18022797	48,73333333	11
Netherlands	NL	2010		15,71992234	51,56666667	12
Netherlands	NL	2011		17,43355982	54,23333333	13
Netherlands	NL	2012		18,24069077	55,4	14
Netherlands	NL	2013		16,59071181	55,9	15
Netherlands	NL	2014		19,44055944	56,16666667	16
Netherlands	NL	2015		20,36402955	56,75	17
Netherlands	NL	2016	2016	21,56580211	57,3	18
Sweden	SE	2000	2000	13,7354857	31,26666667	2
Sweden	SE	2001		9,890741806	29,8	3
Sweden	SE	2002		10,50216671	34,1	4
Sweden	SE	2003		13,44496429	34,86666667	5
Sweden	SE	2004		13,72805868	35,43333333	6
Sweden	SE	2005		12,7076654	33,46666667	7
Sweden	SE	2006		11,54525386	34,3	8
Sweden	SE	2007		12,62055663	36,56666667	9
Sweden	SE	2008		15,93137255	38,1	10
Sweden	SE	2009		14,43569554	38,46666667	11
Sweden	SE	2010		19,62242563	39,8	12
Sweden	SE	2011		15,80258094	41,16666667	13
Sweden	SE	2012		17,37232649	42,13333333	14
Sweden	SE	2013		19,03731747	44,86666667	15
Sweden	SE	2014		23,24723247	47,03333333	16
Sweden	SE	2015		19,04761905	50,65	17
Sweden	SE	2016	2016	20,25881303	51,7	18
Switzerland	CH	2000	2000	6,792744114	39,86666667	2
Switzerland	CH	2001		10,3033221	43,4	3
Switzerland	CH	2002		7,452991453	48,23333333	4
Switzerland	CH	2003		8,469308469	49,43333333	5
Switzerland	CH	2004		10,29508197	49,06666667	6
Switzerland	CH	2005		8,680117697	52,2	7
Switzerland	CH	2006		11,41280353	53,9	8
Switzerland	CH	2007		10,6141522	54,6	9
Switzerland	CH	2008		9,125987078	55,63333333	10
Switzerland	CH	2009		14,33983709	57,26666667	11
Switzerland	CH	2010		10,46872448	58,13333333	12
Switzerland	CH	2011		14,06277094	58,7	13
Switzerland	CH	2012		12,91558143	59,13333333	14
Switzerland	CH	2013		15,46793761	60,13333333	15
Switzerland	CH	2014		18,10022438	62,1	16
Switzerland	CH	2015		9,340479055	63,25	17
Switzerland	CH	2016	2016	20,58823529	66,3	18
United Kingdom	GB	2000	2000	21,28966685	28	2
United Kingdom	GB	2001		20,51813185	29,7	3
United Kingdom	GB	2002		21,80728567	32,6	4
United Kingdom	GB	2003		22,06251426	36,06666667	5
United Kingdom	GB	2004		21,50031062	38,96666667	6
United Kingdom	GB	2005		23,23846287	39,43333333	7
United Kingdom	GB	2006		23,41689373	40,8	8
United Kingdom	GB	2007		23,29243354	42,43333333	9
United Kingdom	GB	2008		21,20931191	44,06666667	10
United Kingdom	GB	2009		23,66117941	46,6	11
United Kingdom	GB	2010		23,67154147	48,76666667	12
United Kingdom	GB	2011		23,27703359	51,6	13
United Kingdom	GB	2012		23,60811715	53,8	14
United Kingdom	GB	2013		24,27383439	56,1	15
United Kingdom	GB	2014		25,82722535	57,9	16
United Kingdom	GB	2015		24,99697153	58,95	17
United Kingdom	GB	2016	2016	28,76734301	58,9	18
United States	US	2000	2000	37,12263677	22,66666667	2
United States	US	2001		37,15687006	23,7	3
United States	US	2002		37,05432528	25,73333333	4
United States	US	2003		36,25757617	27,4	5
United States	US	2004		37,44070149	28,76666667	6
United States	US	2005		37,13102914	29	7
United States	US	2006		36,77812322	29,3	8
United States	US	2007		36,75275081	30,03333333	9
United States	US	2008		39,04560582	30,93333333	10
United States	US	2009		39,33464761	32	11
United States	US	2010		40,33095583	32,86666667	12
United States	US	2011		40,54484857	34,43333333	13
United States	US	2012		38,81394401	37,46666667	14
United States	US	2013		40,04805879	38,86666667	15
United States	US	2014		39,00520887	39,63333333	16
United States	US	2015		40,35453822	39,15	17
United States	US	2016	2016	42,9394615	39,5	18
